# Supplementary material for: 2-{(E)-[(2Z)-2-(1,2-Di­hydro­phthalazin-1-yl­idene)hydrazinyl­idene]meth­yl}phenol
Source: Acta Crystallogr Sect E Struct Rep Online. 2013 Sep 7;69(Pt 10):o1522–3. doi: 10.1107/S1600536813024203 (PMC3790393; doi:10.1107/S1600536813024203)
Supplement: Supplementary file 1 [file e-69-o1522-sup1.cif]

##############################################################################
#                                                                            #
# This CIF contains the data in a paper accepted for publication in          #
# Acta Crystallographica Section E. It conforms to the requirements of       #
# Notes for Authors for Acta Crystallographica Section E, and has been       #
# peer reviewed under the auspices of the IUCr Commission on Journals.       #
#                                                                            #
# Full details of the Crystallographic Information File format               #
# are given in the paper "The Crystallographic Information File (CIF):       #
# a New Standard Archive File for Crystallography" by S. R. Hall, F. H.      #
# Allen and I. D. Brown [Acta Cryst. (1991), A47, 655-685].                  #
#                                                                            #
# The current version of the core CIF dictionary is obtainable from          #
# ftp://ftp.iucr.org/pub/cif_core.dic.                                       #
#                                                                            #
# Software is freely available for graphical display of the structure(s)     #
# in this CIF. For information consult the CIF software page                 #
# http://www.iucr.org/resources/cif/software.                                #
#                                                                            #
# This file may be used for bona fide research purposes within the           #
# scientific community so long as proper attribution is given to the journal # 
# article from which it was obtained.                                        #
#                                                                            #
##############################################################################
data_I
_audit_creation_method     SHELXL-97
_chemical_name_systematic
;\
2-{(<i>E</i>)-[(2<i>Z</i>)-2-(1,2-Dihydrophthalazin-1-\
ylidene)hydrazinylidene]methyl}phenol
;
_chemical_name_common     ?
_chemical_formula_moiety     'C15 H12 N4 O'
_chemical_formula_sum     'C15 H12 N4 O'
_chemical_formula_iupac     'C15 H12 N4 O'
_chemical_formula_weight     264.29
_chemical_melting_point     ?
_symmetry_cell_setting     triclinic
_symmetry_space_group_name_H-M     'P -1'
_symmetry_space_group_name_Hall     '-P 1'
loop_
    _symmetry_equiv_pos_as_xyz
    'x, y, z'
    '-x, -y, -z'
_cell_length_a     6.8028(12)
_cell_length_b     8.4263(13)
_cell_length_c     11.868(2)
_cell_angle_alpha     89.774(9)
_cell_angle_beta     83.113(9)
_cell_angle_gamma     70.356(8)
_cell_volume     635.62(19)
_cell_formula_units_Z     2
_cell_measurement_reflns_used     1437
_cell_measurement_theta_min     2.563
_cell_measurement_theta_max     27.401
_cell_measurement_temperature     296(2)
_exptl_crystal_description     block
_exptl_crystal_colour     colorless
_exptl_crystal_size_max     0.25
_exptl_crystal_size_mid     0.20
_exptl_crystal_size_min     0.20
_exptl_crystal_density_diffrn     1.381
_exptl_crystal_density_meas     ?
_exptl_crystal_density_method     'not measured'
_exptl_crystal_F_000     276
_exptl_absorpt_coefficient_mu     0.092
_exptl_absorpt_correction_type     multi-scan
_exptl_absorpt_process_details     '(SADABS; Bruker, 2004)'
_exptl_absorpt_correction_T_min     0.9775
_exptl_absorpt_correction_T_max     0.9819
_exptl_special_details     ?
_diffrn_ambient_temperature     296(2)
_diffrn_radiation_type     MoK\a
_diffrn_radiation_wavelength     0.71073
_diffrn_radiation_source     'fine-focus sealed tube'
_diffrn_radiation_monochromator     graphite
_diffrn_measurement_device_type     'Bruker Kappa APEXII CCD'
_diffrn_measurement_method     '\w and \f scan'
_diffrn_detector_area_resol_mean     8.33
_diffrn_reflns_number     3781
_diffrn_reflns_av_R_equivalents     0.0199
_diffrn_reflns_av_sigmaI/netI     0.0329
_diffrn_reflns_theta_min     3.15
_diffrn_reflns_theta_max     25.09
_diffrn_reflns_theta_full     25.09
_diffrn_measured_fraction_theta_max     0.978
_diffrn_measured_fraction_theta_full     0.978
_diffrn_reflns_limit_h_min     -8
_diffrn_reflns_limit_h_max     8
_diffrn_reflns_limit_k_min     -10
_diffrn_reflns_limit_k_max     10
_diffrn_reflns_limit_l_min     -13
_diffrn_reflns_limit_l_max     14
_diffrn_standards_number     0
_diffrn_standards_interval_count     ?
_diffrn_standards_interval_time     ?
_diffrn_standards_decay_%     ?
_refine_special_details
;
Refinement of <i>F</i>^2^ against ALL reflections. The weighted <i>R</i>-factor
<i>wR</i> and goodness of fit <i>S</i> are based on <i>F</i>^2^, conventional
<i>R</i>-factors <i>R</i> are based on <i>F</i>, with <i>F</i> set to zero for
negative <i>F</i>^2^. The threshold expression of <i>F</i>^2^ >
\s(<i>F</i>^2^) is used only for calculating <i>R</i>-factors(gt) <i>etc</i>.
and is not relevant to the choice of reflections for refinement.
<i>R</i>-factors based on <i>F</i>^2^ are statistically about twice as large
as those based on <i>F</i>, and <i>R</i>- factors based on ALL data will be
even larger.
;
_reflns_number_total     2204
_reflns_number_gt     1623
_reflns_threshold_expression     I>2sigma(I)
_refine_ls_structure_factor_coef     Fsqd
_refine_ls_matrix_type     full
_refine_ls_R_factor_all     0.0611
_refine_ls_R_factor_gt     0.0411
_refine_ls_wR_factor_gt     0.1006
_refine_ls_wR_factor_ref     0.1174
_refine_ls_goodness_of_fit_ref     1.029
_refine_ls_restrained_S_all     1.029
_refine_ls_number_reflns     2204
_refine_ls_number_parameters     175
_refine_ls_number_restraints     2
_refine_ls_hydrogen_treatment     mixed
_refine_ls_weighting_scheme     calc
_refine_ls_weighting_details
         'calc w=1/[\s^2^(Fo^2^)+(0.0527P)^2^+0.1254P] where P=(Fo^2^+2Fc^2^)/3'
_atom_sites_solution_hydrogens     geom
_atom_sites_solution_primary     direct
_atom_sites_solution_secondary     difmap
_refine_ls_shift/su_max     0.000
_refine_ls_shift/su_mean     0.000
_refine_diff_density_max     0.160
_refine_diff_density_min     -0.165
_refine_ls_extinction_method     'SHELXL97 (Sheldrick, 2008)'
_refine_ls_extinction_coef     0.014(4)
_refine_ls_extinction_expression
                                  'Fc^*^=kFc[1+0.001xFc^2^\l^3^/sin(2\q)]^-1/4^'
loop_
    _atom_type_symbol
    _atom_type_description
    _atom_type_scat_dispersion_real
    _atom_type_scat_dispersion_imag
    _atom_type_scat_source
    'C' 'C' 0.0033 0.0016
                         'International Tables Vol C Tables 4.2.6.8 and 6.1.1.4'
    'H' 'H' 0.0000 0.0000
                         'International Tables Vol C Tables 4.2.6.8 and 6.1.1.4'
    'N' 'N' 0.0061 0.0033
                         'International Tables Vol C Tables 4.2.6.8 and 6.1.1.4'
    'O' 'O' 0.0106 0.0060
                         'International Tables Vol C Tables 4.2.6.8 and 6.1.1.4'
_computing_data_collection     'APEX2 (Bruker, 2004)'
_computing_cell_refinement     'APEX2 and SAINT (Bruker, 2004)'
_computing_data_reduction     'SAINT and XPREP (Bruker, 2004)'
_computing_structure_solution     'SHELXS97 (Sheldrick, 2008)'
_computing_structure_refinement     'SHELXL97 (Sheldrick, 2008)'
_computing_molecular_graphics
          'ORTEP-3 for Windows (Farrugia, 2012) and DIAMOND (Brandenburg, 2010)'
_computing_publication_material
                        'SHELXL97 (Sheldrick, 2008) and publCIF (Westrip, 2010)'
loop_
    _atom_site_type_symbol
    _atom_site_label
    _atom_site_fract_x
    _atom_site_fract_y
    _atom_site_fract_z
    _atom_site_U_iso_or_equiv
    _atom_site_adp_type
    _atom_site_calc_flag
    _atom_site_refinement_flags
    _atom_site_occupancy
    _atom_site_symmetry_multiplicity
    _atom_site_disorder_assembly
    _atom_site_disorder_group
    O O1 0.8932(2) 0.3936(2) 0.68867(13) 0.0707(5) Uani d D 1 1 . .
    N N1 0.55508(10) 0.56322(8) 0.82756(6) 0.0369(4) Uani d . 1 1 . .
    H H1B 0.6902 0.5244 0.8219 0.044 Uiso calc PR 0.20(3) 1 A 1
    H H1A 0.8225 0.4602 0.7435 0.044 Uiso d PRD 0.80(3) 1 A 2
    N N2 0.43095(10) 0.68017(8) 0.91179(6) 0.0365(4) Uani d R 1 1 . .
    N N3 0.74379(10) 0.62960(8) 0.99606(6) 0.0393(4) Uani d RD 1 1 . .
    N N4 0.85914(10) 0.66505(8) 1.07304(6) 0.0438(4) Uani d R 1 1 . .
    C C3 0.72100(10) 0.18492(8) 0.47512(6) 0.0661(6) Uani d R 1 1 . .
    H H3 0.7802 0.1108 0.4127 0.079 Uiso d R 1 1 . .
    C C2 0.8484(3) 0.2362(3) 0.53623(17) 0.0630(6) Uani d . 1 1 . .
    H H2 0.9931 0.1976 0.5147 0.076 Uiso calc R 1 1 . .
    C C1 0.7630(3) 0.3452(2) 0.62990(15) 0.0455(5) Uani d . 1 1 . .
    C C6 0.5458(3) 0.40421(19) 0.66211(14) 0.0361(4) Uani d . 1 1 . .
    C C7 0.4493(3) 0.51830(19) 0.75881(14) 0.0356(4) Uani d . 1 1 . .
    H H7 0.3032 0.5616 0.7722 0.043 Uiso calc R 1 1 . .
    C C8 0.5352(2) 0.71106(18) 0.98897(14) 0.0322(4) Uani d . 1 1 . .
    C C9 0.4266(2) 0.84219(18) 1.07626(13) 0.0323(4) Uani d . 1 1 . .
    C C10 0.2102(3) 0.9273(2) 1.08475(15) 0.0430(4) Uani d . 1 1 . .
    H H10 0.1302 0.8972 1.0359 0.052 Uiso calc R 1 1 . .
    C C11 0.1156(3) 1.0551(2) 1.16484(16) 0.0504(5) Uani d . 1 1 . .
    H H11 -0.0286 1.1118 1.1698 0.060 Uiso calc R 1 1 . .
    C C12 0.2321(3) 1.1010(2) 1.23860(16) 0.0517(5) Uani d . 1 1 . .
    H H12 0.1664 1.1892 1.2919 0.062 Uiso calc R 1 1 . .
    C C5 0.4208(3) 0.3510(2) 0.59677(15) 0.0472(5) Uani d . 1 1 . .
    H H5 0.2755 0.3907 0.6161 0.057 Uiso calc R 1 1 . .
    C C4 0.5070(4) 0.2413(3) 0.50468(17) 0.0602(6) Uani d . 1 1 . .
    H H4 0.4214 0.2057 0.4628 0.072 Uiso calc R 1 1 . .
    C C15 0.7637(3) 0.7886(2) 1.14463(15) 0.0428(4) Uani d . 1 1 . .
    H H15 0.8421 0.8171 1.1951 0.051 Uiso calc R 1 1 . .
    C C14 0.5434(3) 0.88579(19) 1.15182(14) 0.0363(4) Uani d . 1 1 . .
    C C13 0.4441(3) 1.0164(2) 1.23294(16) 0.0462(5) Uani d . 1 1 . .
    H H13 0.5219 1.0461 1.2832 0.055 Uiso calc R 1 1 . .
    H H3' 0.811(3) 0.5389(17) 0.9514(14) 0.058(6) Uiso d D 1 1 . .
loop_
    _atom_site_aniso_label
    _atom_site_aniso_U_11
    _atom_site_aniso_U_22
    _atom_site_aniso_U_33
    _atom_site_aniso_U_12
    _atom_site_aniso_U_13
    _atom_site_aniso_U_23
    O1 0.0336(7) 0.1084(12) 0.0615(10) -0.0118(7) -0.0082(7) -0.0239(9)
    N1 0.0332(8) 0.0376(8) 0.0384(8) -0.0096(6) -0.0060(6) -0.0029(6)
    N2 0.0320(7) 0.0349(7) 0.0394(8) -0.0067(6) -0.0056(6) -0.0064(6)
    N3 0.0299(7) 0.0406(8) 0.0448(9) -0.0073(6) -0.0079(6) -0.0070(7)
    N4 0.0335(8) 0.0498(9) 0.0486(9) -0.0121(7) -0.0126(7) -0.0038(7)
    C3 0.0787(16) 0.0594(13) 0.0451(12) -0.0035(11) -0.0081(11) -0.0165(10)
    C2 0.0452(11) 0.0717(14) 0.0509(13) 0.0066(10) -0.0017(9) -0.0110(10)
    C1 0.0381(10) 0.0508(11) 0.0408(10) -0.0046(8) -0.0090(8) -0.0008(8)
    C6 0.0391(9) 0.0337(9) 0.0342(9) -0.0098(7) -0.0067(7) 0.0018(7)
    C7 0.0307(8) 0.0368(9) 0.0388(10) -0.0101(7) -0.0059(7) 0.0008(7)
    C8 0.0291(8) 0.0307(8) 0.0370(9) -0.0097(7) -0.0056(7) 0.0025(7)
    C9 0.0338(9) 0.0295(8) 0.0343(9) -0.0112(7) -0.0057(7) 0.0041(7)
    C10 0.0344(9) 0.0438(10) 0.0486(11) -0.0085(8) -0.0110(8) -0.0025(8)
    C11 0.0394(10) 0.0477(11) 0.0534(12) -0.0015(8) -0.0038(9) -0.0080(9)
    C12 0.0587(12) 0.0429(10) 0.0470(12) -0.0101(9) -0.0015(9) -0.0102(9)
    C5 0.0475(11) 0.0526(11) 0.0445(11) -0.0197(9) -0.0087(9) -0.0034(9)
    C4 0.0703(14) 0.0607(13) 0.0509(13) -0.0217(11) -0.0128(11) -0.0132(10)
    C15 0.0368(10) 0.0492(10) 0.0469(11) -0.0172(8) -0.0141(8) -0.0013(8)
    C14 0.0392(9) 0.0364(9) 0.0368(10) -0.0159(7) -0.0090(8) 0.0036(7)
    C13 0.0520(11) 0.0456(10) 0.0431(11) -0.0171(9) -0.0121(9) -0.0059(8)
_geom_special_details
;
All e.s.d.'s (except the e.s.d. in the dihedral angle between two l.s. planes)
are estimated using the full covariance matrix. The cell e.s.d.'s are taken
into account individually in the estimation of e.s.d.'s in distances, angles
and torsion angles; correlations between e.s.d.'s in cell parameters are only
used when they are defined by crystal symmetry. An approximate (isotropic)
treatment of cell e.s.d.'s is used for estimating e.s.d.'s involving l.s.
planes.
;
loop_
    _geom_bond_atom_site_label_1
    _geom_bond_atom_site_label_2
    _geom_bond_site_symmetry_2
    _geom_bond_distance
    _geom_bond_publ_flag
    O1 C1 . 1.353(2) ?
    O1 H1A . 0.8460 ?
    N1 C7 . 1.2861(16) ?
    N1 N2 . 1.3891 ?
    N1 H1B . 0.8600 ?
    N2 C8 . 1.3008(16) ?
    N3 C8 . 1.3654(16) ?
    N3 N4 . 1.3680 ?
    N3 H3' . 0.886(9) ?
    N4 C15 . 1.2834(18) ?
    C3 C2 . 1.367(2) ?
    C3 C4 . 1.372(2) ?
    C3 H3 . 0.9300 ?
    C2 C1 . 1.383(3) ?
    C2 H2 . 0.9300 ?
    C1 C6 . 1.396(2) ?
    C6 C5 . 1.394(2) ?
    C6 C7 . 1.441(2) ?
    C7 H7 . 0.9300 ?
    C8 C9 . 1.455(2) ?
    C9 C14 . 1.393(2) ?
    C9 C10 . 1.395(2) ?
    C10 C11 . 1.368(2) ?
    C10 H10 . 0.9300 ?
    C11 C12 . 1.385(2) ?
    C11 H11 . 0.9300 ?
    C12 C13 . 1.371(3) ?
    C12 H12 . 0.9300 ?
    C5 C4 . 1.372(3) ?
    C5 H5 . 0.9300 ?
    C4 H4 . 0.9300 ?
    C15 C14 . 1.439(2) ?
    C15 H15 . 0.9300 ?
    C14 C13 . 1.395(2) ?
    C13 H13 . 0.9300 ?
loop_
    _geom_angle_atom_site_label_1
    _geom_angle_atom_site_label_2
    _geom_angle_atom_site_label_3
    _geom_angle_site_symmetry_1
    _geom_angle_site_symmetry_3
    _geom_angle
    _geom_angle_publ_flag
    C1 O1 H1A . . 109.9 ?
    C7 N1 N2 . . 113.77(8) ?
    C7 N1 H1B . . 123.1 ?
    N2 N1 H1B . . 123.1 ?
    C8 N2 N1 . . 113.87(7) ?
    C8 N3 N4 . . 126.36(7) ?
    C8 N3 H3' . . 118.5(12) ?
    N4 N3 H3' . . 114.9(12) ?
    C15 N4 N3 . . 117.14(8) ?
    C2 C3 C4 . . 120.90(12) ?
    C2 C3 H3 . . 119.6 ?
    C4 C3 H3 . . 119.5 ?
    C3 C2 C1 . . 120.24(17) ?
    C3 C2 H2 . . 119.9 ?
    C1 C2 H2 . . 119.9 ?
    O1 C1 C2 . . 118.85(17) ?
    O1 C1 C6 . . 121.08(15) ?
    C2 C1 C6 . . 120.06(17) ?
    C5 C6 C1 . . 118.02(16) ?
    C5 C6 C7 . . 119.84(16) ?
    C1 C6 C7 . . 122.14(15) ?
    N1 C7 C6 . . 123.25(14) ?
    N1 C7 H7 . . 118.4 ?
    C6 C7 H7 . . 118.4 ?
    N2 C8 N3 . . 125.28(13) ?
    N2 C8 C9 . . 119.19(13) ?
    N3 C8 C9 . . 115.53(12) ?
    C14 C9 C10 . . 119.33(15) ?
    C14 C9 C8 . . 118.79(14) ?
    C10 C9 C8 . . 121.87(14) ?
    C11 C10 C9 . . 120.02(16) ?
    C11 C10 H10 . . 120.0 ?
    C9 C10 H10 . . 120.0 ?
    C10 C11 C12 . . 120.77(17) ?
    C10 C11 H11 . . 119.6 ?
    C12 C11 H11 . . 119.6 ?
    C13 C12 C11 . . 119.97(16) ?
    C13 C12 H12 . . 120.0 ?
    C11 C12 H12 . . 120.0 ?
    C4 C5 C6 . . 121.54(18) ?
    C4 C5 H5 . . 119.2 ?
    C6 C5 H5 . . 119.2 ?
    C3 C4 C5 . . 119.22(16) ?
    C3 C4 H4 . . 120.4 ?
    C5 C4 H4 . . 120.4 ?
    N4 C15 C14 . . 124.22(14) ?
    N4 C15 H15 . . 117.9 ?
    C14 C15 H15 . . 117.9 ?
    C9 C14 C13 . . 119.80(15) ?
    C9 C14 C15 . . 117.65(15) ?
    C13 C14 C15 . . 122.52(15) ?
    C12 C13 C14 . . 120.10(16) ?
    C12 C13 H13 . . 120.0 ?
    C14 C13 H13 . . 120.0 ?
loop_
    _geom_torsion_atom_site_label_1
    _geom_torsion_atom_site_label_2
    _geom_torsion_atom_site_label_3
    _geom_torsion_atom_site_label_4
    _geom_torsion_site_symmetry_1
    _geom_torsion_site_symmetry_2
    _geom_torsion_site_symmetry_3
    _geom_torsion_site_symmetry_4
    _geom_torsion
    _geom_torsion_publ_flag
    C7 N1 N2 C8 . . . . 172.44(12) ?
    C8 N3 N4 C15 . . . . -1.23(12) ?
    C4 C3 C2 C1 . . . . 0.6(3) ?
    C3 C2 C1 O1 . . . . 179.96(16) ?
    C3 C2 C1 C6 . . . . -0.4(3) ?
    O1 C1 C6 C5 . . . . 179.15(16) ?
    C2 C1 C6 C5 . . . . -0.5(3) ?
    O1 C1 C6 C7 . . . . -0.1(3) ?
    C2 C1 C6 C7 . . . . -179.82(17) ?
    N2 N1 C7 C6 . . . . 177.11(12) ?
    C5 C6 C7 N1 . . . . 174.86(14) ?
    C1 C6 C7 N1 . . . . -5.9(2) ?
    N1 N2 C8 N3 . . . . -5.34(17) ?
    N1 N2 C8 C9 . . . . 174.60(10) ?
    N4 N3 C8 N2 . . . . 176.70(9) ?
    N4 N3 C8 C9 . . . . -3.25(16) ?
    N2 C8 C9 C14 . . . . -173.79(13) ?
    N3 C8 C9 C14 . . . . 6.2(2) ?
    N2 C8 C9 C10 . . . . 4.9(2) ?
    N3 C8 C9 C10 . . . . -175.18(14) ?
    C14 C9 C10 C11 . . . . 1.6(3) ?
    C8 C9 C10 C11 . . . . -177.04(16) ?
    C9 C10 C11 C12 . . . . -0.3(3) ?
    C10 C11 C12 C13 . . . . -1.0(3) ?
    C1 C6 C5 C4 . . . . 1.2(3) ?
    C7 C6 C5 C4 . . . . -179.45(17) ?
    C2 C3 C4 C5 . . . . 0.1(3) ?
    C6 C5 C4 C3 . . . . -1.1(3) ?
    N3 N4 C15 C14 . . . . 2.9(2) ?
    C10 C9 C14 C13 . . . . -1.6(2) ?
    C8 C9 C14 C13 . . . . 177.10(15) ?
    C10 C9 C14 C15 . . . . 176.45(15) ?
    C8 C9 C14 C15 . . . . -4.8(2) ?
    N4 C15 C14 C9 . . . . 0.2(2) ?
    N4 C15 C14 C13 . . . . 178.22(15) ?
    C11 C12 C13 C14 . . . . 1.0(3) ?
    C9 C14 C13 C12 . . . . 0.3(3) ?
    C15 C14 C13 C12 . . . . -177.65(17) ?
loop_
    _geom_hbond_atom_site_label_D
    _geom_hbond_atom_site_label_H
    _geom_hbond_atom_site_label_A
    _geom_hbond_site_symmetry_A
    _geom_hbond_distance_DH
    _geom_hbond_distance_HA
    _geom_hbond_distance_DA
    _geom_hbond_angle_DHA
    N3 H3' N4 2_767 0.886(9) 2.307(14) 3.0181(14) 137.3(15)
    O1 H1A N1 . 0.85 1.89 2.6362(15) 146.5
    C15 H15 O1 2_767 0.93 2.59 3.224(3) 125
_iucr_refine_instructions_details
;
TITL SH in P-1
CELL  0.71073   6.8028   8.4263  11.8683   89.774   83.113   70.356
ZERR     2.00   0.0012   0.0013   0.0023    0.009    0.009    0.008
LATT 1
SFAC C  H  N  O
UNIT 30 24 8 2
MERG 2
OMIT 0 0 1
OMIT  -3.00  50.20
L.S. 20
EXTI  0.01438
ACTA
BOND   $H
FMAP 2
PLAN 7
CONF
EQIV $1 -x+2, -y+1, -z+2
HTAB N3 N4_$1
HTAB O1 N1
HTAB
SIZE     0.20   0.20   0.25
DFIX 0.84 0.01 O1 H1A
DFIX 0.88 0.01 N3 H3'
WGHT  0.051400  0.124300
FVAR  0.239750  0.202300
TEMP    23.00
O1     4   0.893200  0.393590  0.688672 11.000000  0.033620  0.108430 =
           0.061500 -0.023900 -0.008210 -0.011810
N1     3   0.555083  0.563215  0.827562 11.000000  0.033200  0.037630 =
           0.038430 -0.002870 -0.005970 -0.009590
PART 1
AFIX 43
H1B    2   0.690200  0.524430  0.821914 21.000000 -1.200000
PART 2
H1A    2   0.822479  0.460165  0.743481 -21.000000 -1.200000
PART 0
N2     3   0.430945  0.680170  0.911794 11.000000  0.031970  0.034910 =
           0.039410 -0.006420 -0.005650 -0.006650
N3     3   0.743789  0.629604  0.996055 11.000000  0.029880  0.040640 =
           0.044830 -0.006960 -0.007900 -0.007260
N4     3   0.859135  0.665052  1.073038 11.000000  0.033520  0.049840 =
           0.048550 -0.003820 -0.012620 -0.012120
C3     1   0.720997  0.184923  0.475117 11.000000  0.078740  0.059410 =
           0.045100 -0.016470 -0.008140 -0.003460
H3     2   0.780181  0.110784  0.412656 11.000000 -1.200000
AFIX 0
C2     1   0.848440  0.236209  0.536233 11.000000  0.045210  0.071650 =
           0.050950 -0.010960 -0.001720  0.006570
AFIX 43
H2     2   0.993125  0.197612  0.514719 11.000000 -1.200000
AFIX 0
C1     1   0.762998  0.345237  0.629898 11.000000  0.038090  0.050810 =
           0.040840 -0.000770 -0.008950 -0.004630
C6     1   0.545816  0.404209  0.662110 11.000000  0.039150  0.033670 =
           0.034220  0.001770 -0.006680 -0.009800
C7     1   0.449254  0.518303  0.758805 11.000000  0.030730  0.036810 =
           0.038800  0.000840 -0.005930 -0.010110
AFIX 43
H7     2   0.303156  0.561614  0.772158 11.000000 -1.200000
AFIX 0
C8     1   0.535238  0.711059  0.988972 11.000000  0.029120  0.030730 =
           0.036960  0.002520 -0.005610 -0.009740
C9     1   0.426565  0.842185  1.076264 11.000000  0.033800  0.029550 =
           0.034320  0.004140 -0.005740 -0.011160
C10    1   0.210175  0.927335  1.084746 11.000000  0.034440  0.043840 =
           0.048560 -0.002480 -0.010990 -0.008470
AFIX 43
H10    2   0.130225  0.897249  1.035948 11.000000 -1.200000
AFIX 0
C11    1   0.115570  1.055087  1.164837 11.000000  0.039430  0.047700 =
           0.053430 -0.008030 -0.003820 -0.001450
AFIX 43
H11    2  -0.028605  1.111755  1.169815 11.000000 -1.200000
AFIX 0
C12    1   0.232056  1.101000  1.238599 11.000000  0.058680  0.042860 =
           0.047050 -0.010190 -0.001510 -0.010130
AFIX 43
H12    2   0.166439  1.189177  1.291930 11.000000 -1.200000
AFIX 0
C5     1   0.420804  0.350966  0.596774 11.000000  0.047480  0.052630 =
           0.044480 -0.003430 -0.008670 -0.019730
AFIX 43
H5     2   0.275546  0.390693  0.616070 11.000000 -1.200000
AFIX 0
C4     1   0.507037  0.241337  0.504678 11.000000  0.070320  0.060670 =
           0.050850 -0.013160 -0.012780 -0.021730
AFIX 43
H4     2   0.421427  0.205689  0.462782 11.000000 -1.200000
AFIX 0
C15    1   0.763737  0.788579  1.144633 11.000000  0.036770  0.049210 =
           0.046890 -0.001260 -0.014050 -0.017210
AFIX 43
H15    2   0.842111  0.817085  1.195123 11.000000 -1.200000
AFIX 0
C14    1   0.543378  0.885795  1.151821 11.000000  0.039170  0.036370 =
           0.036770  0.003580 -0.008960 -0.015910
C13    1   0.444073  1.016397  1.232938 11.000000  0.051950  0.045630 =
           0.043100 -0.005880 -0.012070 -0.017050
AFIX 43
H13    2   0.521851  1.046090  1.283239 11.000000 -1.200000
AFIX 0
H3'    2   0.811377  0.538947  0.951381 11.000000  0.058480
Q1     1   0.490700  0.875900  1.098000 11.000000  0.050000      0.16
Q2     1   0.857400  0.772900  1.214300 11.000000  0.050000      0.15
Q3     1   0.962900  0.542700  1.113000 11.000000  0.050000      0.15
Q4     1   0.476500  0.781800  1.044300 11.000000  0.050000      0.15
Q5     1   0.108000  0.871600  1.018100 11.000000  0.050000      0.15
Q6     1   0.010400  1.196400  1.140200 11.000000  0.050000      0.13
Q7     1   0.640900  0.402200  0.640000 11.000000  0.050000      0.12
HKLF 4  1.0  1.00  0.00  0.00  0.00  1.00  0.00  0.00  0.00  1.00
END
;
data_global
_journal_date_recd_electronic     2013-08-06
_journal_date_accepted     2013-08-29
_journal_name_full     'Acta Crystallographica, Section E'
_journal_year     2013
_journal_volume     69
_journal_issue     10
_journal_page_first     o1522
_journal_page_last     o1523
_journal_paper_category     QO
_journal_paper_doi     10.1107/S1600536813024203
_journal_coeditor_code     ZL2563
_publ_contact_author_name     'M. Sithambaresan'
_publ_contact_author_address
;
Department of Chemistry
Faculty of Science
Eastern University
Chenkalady
Sri Lanka
;
_publ_contact_author_email     'eesans@yahoo.com'
_publ_contact_author_fax     '94-65-2240758'
_publ_contact_author_phone     '94-65-2240755'
_publ_section_title
;\
2-{(<i>E</i>)-[(2<i>Z</i>)-2-(1,2-Dihydrophthalazin-1-\
ylidene)hydrazinylidene]methyl}phenol
;
loop_
    _publ_author_name
    _publ_author_address
    'M. K. Prasanna'
;
      Department of Chemistry and Research Centre
      PRNSS College, Mattanur 670 702
      Kannur, Kerala
      India
;
    'M. Sithambaresan'
;
      Department of Chemistry
      Faculty of Science
      Eastern University, Sri Lanka
      Chenkalady
      Sri Lanka
;
    'K. Pradeepkumar'
;
      Department of Chemistry and Research Centre
      PRNSS College, Mattanur 670 702
      Kannur, Kerala
      India
;
    'M. R. Prathapachandra Kurup'
;
      Department of Applied Chemistry
      Cochin University of Science and Technology
      Kochi 682 022
      India
;
_publ_section_synopsis     .
