# Supplementary material for: 2-{(E)-[(2Z)-2-(1,2-Di­hydro­phthalazin-1-yl­idene)hydrazinyl­idene]meth­yl}phenol
Source: Acta Crystallogr Sect E Struct Rep Online. 2013 Sep 7;69(Pt 10):o1522–3. doi: 10.1107/S1600536813024203 (PMC3790393; doi:10.1107/S1600536813024203)
Supplement: Supplementary file 2 [file e-69-o1522-Isup2.hkl]

# 
# h,k,l, Fc-squared, Fo-squared, sigma(Fo-squared) and status flag 
# 
data_I
_shelx_title ' SH in P-1' 
_shelx_refln_list_code          4 
_shelx_F_calc_maximum      139.02 
_exptl_crystal_F_000       276.00 
_reflns_d_resolution_high  0.8379 
 
loop_ 
 _symmetry_equiv_pos_as_xyz 
 'x, y, z' 
 '-x, -y, -z' 
 
_cell_length_a     6.8028 
_cell_length_b     8.4263 
_cell_length_c    11.8683 
_cell_angle_alpha  89.774 
_cell_angle_beta   83.113 
_cell_angle_gamma  70.356 
 
_shelx_F_squared_multiplier     1.000 
 
loop_ 
 _refln_index_h 
 _refln_index_k 
 _refln_index_l 
 _refln_F_squared_calc 
 _refln_F_squared_meas 
 _refln_F_squared_sigma 
 _refln_observed_status 
   1   0   0     3961.90     3101.25    155.03 o 
   2   0   0      186.49      207.10      2.81 o 
   3   0   0     2768.87     3075.32     44.46 o 
   4   0   0      109.10      137.51      3.26 o 
   5   0   0        0.11        1.04      0.87 o 
   6   0   0      170.78      162.98      4.25 o 
   7   0   0       65.07       60.27      3.22 o 
  -7   1   0       12.59       12.56      1.29 o 
  -6   1   0        3.59        5.18      1.04 o 
  -5   1   0       26.09       23.94      1.57 o 
  -4   1   0        0.06       -0.22      0.42 o 
  -3   1   0        8.14        9.26      0.65 o 
  -2   1   0      143.68      142.64      2.35 o 
  -1   1   0      269.15      217.69      5.94 o 
   1   1   0      281.56      235.12     10.07 o 
   2   1   0      166.28      187.72      3.04 o 
   3   1   0      102.55      107.32      2.40 o 
   4   1   0       24.16       21.05      1.74 o 
   5   1   0        1.64        2.61      1.04 o 
   6   1   0       20.32       19.31      2.09 o 
   7   1   0       18.43       17.92      1.46 o 
  -6   2   0        6.94        8.27      2.35 o 
  -5   2   0        3.14        1.30      0.78 o 
  -4   2   0        1.03        0.92      0.36 o 
  -3   2   0       48.54       44.44      1.02 o 
  -2   2   0      215.79      206.75      3.43 o 
  -1   2   0       11.63       10.97      0.60 o 
   0   2   0      151.77      151.56      2.20 o 
   1   2   0       14.90       10.56      0.66 o 
   2   2   0        0.04       -0.22      0.20 o 
   3   2   0       33.17       30.47      1.16 o 
   4   2   0       27.65       28.27      1.34 o 
   5   2   0        7.76        8.70      1.39 o 
   6   2   0        0.08        1.04      1.04 o 
   7   2   0        0.69        0.00      1.39 o 
  -6   3   0       20.59       16.76      1.41 o 
  -5   3   0        2.15        1.65      0.74 o 
  -4   3   0       17.99       17.08      0.91 o 
  -3   3   0       17.01       19.35      0.71 o 
  -2   3   0        8.39       10.00      0.86 o 
  -1   3   0       51.20       47.10      1.21 o 
   0   3   0      239.08      235.01      2.89 o 
   1   3   0        7.41        5.56      0.23 o 
   2   3   0       78.33       74.10      1.16 o 
   3   3   0       87.32       87.72      2.27 o 
   4   3   0       13.74       10.48      0.92 o 
   5   3   0        7.86        6.61      0.92 o 
   6   3   0        0.20        0.52      1.22 o 
   7   3   0        5.11        5.74      1.74 o 
   8   3   0        0.90        2.44      1.74 o 
  -5   4   0       10.93       11.36      1.13 o 
  -4   4   0        0.03       -1.04      0.70 o 
  -3   4   0       48.54       47.39      2.09 o 
  -2   4   0      128.37      118.36      3.39 o 
  -1   4   0        3.92        5.19      0.69 o 
   0   4   0      313.30      321.28      3.93 o 
   1   4   0      115.60      113.71      1.41 o 
   2   4   0       65.22       61.96      1.48 o 
   3   4   0      234.37      245.51      4.12 o 
   4   4   0        2.42        1.14      0.54 o 
   5   4   0        0.84        1.22      0.74 o 
   6   4   0      308.33      325.24     10.45 o 
   7   4   0       11.30        5.92      1.74 o 
   8   4   0        3.12        2.26      1.74 o 
  -5   5   0        2.51        3.58      0.96 o 
  -4   5   0        0.42       -0.76      0.67 o 
  -3   5   0       49.04       47.68      3.31 o 
  -2   5   0       68.96       65.78      3.48 o 
  -1   5   0        3.59        4.37      1.39 o 
   1   5   0       20.78       22.45      0.75 o 
   2   5   0        5.12        3.06      0.36 o 
   3   5   0        1.19        1.06      0.46 o 
   4   5   0        0.88        0.00      0.62 o 
   5   5   0       78.90       84.98      2.77 o 
   6   5   0        2.77        4.31      1.83 o 
   7   5   0        1.27       -0.70      1.57 o 
  -4   6   0        0.11        1.22      1.39 o 
  -3   6   0        5.97       10.44      1.91 o 
  -2   6   0        0.02        1.39      1.22 o 
  -1   6   0        7.00        8.44      0.98 o 
   0   6   0        3.27        3.64      0.36 o 
   1   6   0       46.85       47.30      2.71 o 
   2   6   0        1.49        1.20      0.32 o 
   3   6   0       31.82       32.86      1.17 o 
   4   6   0       37.51       40.26      2.12 o 
   5   6   0       18.11       16.71      1.35 o 
   6   6   0       40.75       46.07      4.26 o 
   7   6   0      123.15      132.45      6.09 o 
  -3   7   0       13.01       15.66      2.26 o 
  -2   7   0      229.14      230.89      8.53 o 
  -1   7   0       94.66      103.13      3.32 o 
   0   7   0       25.31       25.16      2.17 o 
   1   7   0       43.44       53.41      2.69 o 
   2   7   0       32.35       35.89      1.60 o 
   3   7   0       18.72       17.37      1.51 o 
   4   7   0       11.98        9.58      0.83 o 
   5   7   0       27.05       28.62      1.35 o 
   6   7   0       10.66       11.05      1.35 o 
   7   7   0        4.86        0.52      1.57 o 
  -2   8   0        0.58        0.17      1.39 o 
  -1   8   0        7.26        8.36      1.29 o 
   0   8   0        1.40        0.26      0.86 o 
   1   8   0        1.16        0.52      1.04 o 
   2   8   0        0.35       -0.36      0.67 o 
   3   8   0        0.53        0.70      1.04 o 
   4   8   0        3.01        3.05      0.69 o 
   5   8   0        1.43        0.22      0.63 o 
   6   8   0        0.01       -0.74      0.79 o 
   0   9   0        3.54        4.18      1.57 o 
   1   9   0        3.40        6.44      1.57 o 
   2   9   0        0.12       -0.52      1.22 o 
   3   9   0        3.23        2.44      1.74 o 
   4   9   0        0.58       -1.48      1.13 o 
   5   9   0        1.71       -0.70      1.22 o 
   2  10   0        1.25       -1.22      1.39 o 
   3  10   0        4.89        6.44      1.91 o 
  -3 -10   1        1.94        1.57      1.57 o 
  -5  -9   1        0.00       -1.83      1.22 o 
  -4  -9   1        0.08       -0.87      1.22 o 
  -3  -9   1        0.31        1.91      1.22 o 
  -2  -9   1        1.72        0.87      1.39 o 
  -1  -9   1        4.99        4.35      1.57 o 
   0  -9   1        0.14        0.61      0.98 o 
  -6  -8   1        6.22        5.99      1.57 o 
  -5  -8   1       14.02       15.16      1.35 o 
  -4  -8   1       21.49       20.00      1.57 o 
  -3  -8   1        1.51        1.57      1.04 o 
  -2  -8   1        8.65        6.79      1.39 o 
  -1  -8   1       29.83       30.16      1.78 o 
   0  -8   1       15.69       13.59      1.35 o 
   1  -8   1        2.71        2.44      1.04 o 
   2  -8   1       40.69       44.72      3.65 o 
  -7  -7   1       46.15       47.85      3.65 o 
  -6  -7   1       40.33       44.54      3.31 o 
  -5  -7   1       60.77       57.77      3.31 o 
  -4  -7   1      129.75      132.47      3.45 o 
  -3  -7   1       31.48       30.33      1.41 o 
  -2  -7   1       47.04       47.90      1.54 o 
  -1  -7   1      177.15      172.94      3.41 o 
   0  -7   1       79.44       80.49      2.71 o 
   1  -7   1      171.52      166.84      4.55 o 
   2  -7   1      388.98      414.45      9.23 o 
   3  -7   1      100.09       95.72      5.22 o 
  -7  -6   1       52.93       56.20      4.00 o 
  -6  -6   1       38.27       40.19      3.13 o 
  -5  -6   1       35.24       32.89      2.61 o 
  -4  -6   1       33.87       33.61      1.72 o 
  -3  -6   1        9.80        7.52      0.63 o 
  -2  -6   1       24.92       26.06      1.02 o 
  -1  -6   1      178.79      191.02      3.51 o 
   0  -6   1        7.82        7.50      0.63 o 
   1  -6   1       95.66       97.52      2.17 o 
   2  -6   1      100.52      106.52      4.00 o 
   3  -6   1        1.71        0.87      1.39 o 
   4  -6   1       40.09       36.52      1.74 o 
  -7  -5   1       21.65       19.49      2.44 o 
  -6  -5   1      130.61      147.09      5.92 o 
  -5  -5   1       10.44        9.74      1.57 o 
  -4  -5   1        4.62        4.60      0.43 o 
  -3  -5   1       47.62       44.65      1.72 o 
  -2  -5   1        0.04       -0.39      0.26 o 
  -1  -5   1        2.24        2.98      0.25 o 
   0  -5   1        0.00        0.03      0.26 o 
   1  -5   1        9.93        9.37      0.65 o 
   2  -5   1        0.37       -0.61      0.62 o 
   3  -5   1        0.00       -1.30      0.87 o 
   4  -5   1        0.01       -0.87      0.58 o 
   5  -5   1        4.73        4.73      1.04 o 
  -7  -4   1        0.01        0.17      1.39 o 
  -6  -4   1        3.83        4.00      1.39 o 
  -5  -4   1        0.02        0.17      1.04 o 
  -4  -4   1       37.63       38.24      1.66 o 
  -3  -4   1       40.95       38.18      3.46 o 
  -2  -4   1       75.58       73.77      1.39 o 
  -1  -4   1        7.34        5.26      0.26 o 
   0  -4   1       27.03       27.27      0.76 o 
   1  -4   1       19.59       20.03      0.97 o 
   2  -4   1       83.88       82.39      1.56 o 
   3  -4   1        1.69        1.90      0.70 o 
   4  -4   1        0.06        0.00      0.70 o 
   5  -4   1        0.27        0.54      0.67 o 
  -7  -3   1       16.80       16.35      2.26 o 
  -6  -3   1       12.23       12.87      1.91 o 
  -5  -3   1        0.38       -0.35      0.87 o 
  -4  -3   1        5.18        2.26      1.04 o 
  -3  -3   1      112.36      117.58      2.83 o 
  -2  -3   1       27.66       31.31      0.71 o 
  -1  -3   1      267.91      264.48      3.23 o 
   0  -3   1      270.26      240.13      3.31 o 
   1  -3   1       11.62        8.53      0.50 o 
   2  -3   1      210.53      231.53      3.83 o 
   3  -3   1        9.12       11.88      0.84 o 
   4  -3   1       13.58       14.72      1.04 o 
   5  -3   1       15.15       13.63      1.74 o 
   6  -3   1        0.19        0.09      0.74 o 
  -7  -2   1       24.80       26.45      2.78 o 
  -6  -2   1        2.94        2.81      0.87 o 
  -5  -2   1        0.63        0.17      0.87 o 
  -4  -2   1      177.10      193.67      6.27 o 
  -3  -2   1       21.95       18.97      1.57 o 
  -2  -2   1        0.32        1.39      0.52 o 
  -1  -2   1     4552.77     4624.29     58.40 o 
   0  -2   1     1064.12      991.46     12.40 o 
   1  -2   1       21.39       20.31      0.61 o 
   2  -2   1      713.13      742.15     11.04 o 
   3  -2   1       36.19       38.33      1.06 o 
   4  -2   1       11.01       14.16      0.83 o 
   5  -2   1       85.40       71.70      3.31 o 
   6  -2   1        7.55        7.57      1.11 o 
  -7  -1   1        3.07        5.60      0.96 o 
  -6  -1   1       49.53       46.74      1.88 o 
  -5  -1   1        1.02        1.39      0.47 o 
  -4  -1   1       45.62       45.77      2.44 o 
  -3  -1   1      246.93      246.46      4.99 o 
  -2  -1   1      296.60      324.73      5.04 o 
  -1  -1   1      911.75      920.08     30.08 o 
   1  -1   1      560.41      523.56      6.67 o 
   2  -1   1      988.53      988.08     14.37 o 
   3  -1   1       43.80       47.29      1.17 o 
   4  -1   1       11.06       10.06      0.66 o 
   5  -1   1       15.80       12.75      1.04 o 
   6  -1   1       39.00       33.76      2.78 o 
   7  -1   1        3.01        4.35      1.09 o 
  -7   0   1        0.00       -0.42      1.13 o 
  -6   0   1       38.24       33.04      1.71 o 
  -5   0   1       30.89       27.43      1.41 o 
  -4   0   1        0.38        0.16      0.37 o 
  -3   0   1       21.03       21.60      0.91 o 
  -2   0   1      363.09      365.22      4.85 o 
  -1   0   1      177.85      153.22      2.80 o 
   1   0   1     1282.57     1125.74     25.57 o 
   2   0   1      305.57      301.08      3.97 o 
   3   0   1      304.52      318.24      5.03 o 
   4   0   1       19.66       24.40      0.96 o 
   5   0   1        7.43        8.61      0.84 o 
   6   0   1       10.06        8.27      1.09 o 
   7   0   1       27.03       23.32      2.61 o 
  -7   1   1        5.46        8.31      1.23 o 
  -6   1   1       50.07       41.31      1.90 o 
  -5   1   1        4.11        3.47      0.79 o 
  -4   1   1       35.68       38.03      1.21 o 
  -3   1   1      458.72      548.93      8.46 o 
  -2   1   1      309.45      352.49      6.77 o 
  -1   1   1     2374.71     2277.34     33.84 o 
   0   1   1     1296.65     1129.03     41.51 o 
   1   1   1     1866.50     1652.02     18.45 o 
   2   1   1      371.45      384.55      6.99 o 
   3   1   1        1.43        1.19      0.33 o 
   4   1   1        0.35        0.02      0.43 o 
   5   1   1        0.56       -1.08      1.13 o 
   6   1   1        2.23        0.17      1.22 o 
   7   1   1        4.95        5.22      1.74 o 
  -6   2   1        5.73        3.39      0.86 o 
  -5   2   1        8.57        7.74      0.98 o 
  -4   2   1        9.54        8.91      0.66 o 
  -3   2   1       54.79       53.98      1.11 o 
  -2   2   1       12.62       14.07      0.73 o 
  -1   2   1      216.33      213.46      4.38 o 
   0   2   1       23.21       27.98      0.92 o 
   1   2   1      472.20      444.43      4.65 o 
   2   2   1      239.41      240.11      3.31 o 
   3   2   1       88.02       94.13      2.40 o 
   4   2   1       95.23       96.16      3.05 o 
   5   2   1       10.73       10.98      1.04 o 
   6   2   1       19.28       21.75      2.26 o 
   7   2   1        0.00       -1.83      1.22 o 
   8   2   1       12.12       11.66      2.26 o 
  -6   3   1        1.71        2.48      0.92 o 
  -5   3   1        2.36        2.17      0.74 o 
  -4   3   1        0.21       -0.56      0.38 o 
  -3   3   1        0.19        0.12      0.35 o 
  -2   3   1        0.17        0.37      0.42 o 
  -1   3   1       61.41       65.94      1.90 o 
   0   3   1       83.05       80.78      1.64 o 
   1   3   1        1.34        0.96      0.14 o 
   2   3   1        8.56        7.59      0.35 o 
   3   3   1       91.29       89.86      2.27 o 
   4   3   1       43.49       43.36      1.66 o 
   5   3   1      287.47      302.89      6.53 o 
   6   3   1      107.17      118.31      3.51 o 
   7   3   1        9.40       10.26      1.91 o 
   8   3   1       24.90       36.19      3.48 o 
  -5   4   1       12.14       11.21      1.16 o 
  -4   4   1       14.55       14.91      1.22 o 
  -3   4   1       82.42       85.98      4.00 o 
  -2   4   1        5.72        6.96      0.86 o 
  -1   4   1      220.90      224.51      9.06 o 
   0   4   1      226.73      244.63      3.48 o 
   1   4   1      120.09      119.82      1.45 o 
   2   4   1        1.78        1.67      0.26 o 
   3   4   1        4.22        4.96      0.48 o 
   4   4   1        4.37        3.62      0.67 o 
   5   4   1      127.87      131.66      6.01 o 
   6   4   1       22.84       24.58      1.85 o 
   7   4   1       18.48       16.88      2.44 o 
   8   4   1       27.27       34.10      3.48 o 
  -5   5   1       20.60       21.23      1.63 o 
  -4   5   1       45.54       41.74      1.74 o 
  -3   5   1      945.00      969.73     27.42 o 
  -2   5   1      440.21      440.02     13.42 o 
  -1   5   1       56.67       60.04      2.96 o 
   0   5   1      886.81      932.06     10.81 o 
   1   5   1      325.84      342.26      4.70 o 
   2   5   1        1.78        0.49      0.28 o 
   3   5   1      558.18      573.54      8.83 o 
   4   5   1      393.58      412.39     11.15 o 
   5   5   1       20.40       16.93      1.29 o 
   6   5   1      191.63      196.11      5.04 o 
   7   5   1      155.96      168.44      9.66 o 
  -4   6   1       13.29        9.92      2.09 o 
  -3   6   1      111.27      108.26      5.05 o 
  -2   6   1       23.58       26.62      2.61 o 
  -1   6   1       11.20       12.18      1.57 o 
   0   6   1      129.10      129.93      2.13 o 
   1   6   1       33.90       32.14      1.63 o 
   2   6   1        6.84        5.67      0.53 o 
   3   6   1       20.82       20.72      1.11 o 
   4   6   1       88.32       89.30      2.07 o 
   5   6   1        2.99        3.34      0.91 o 
   6   6   1       36.37       35.25      2.09 o 
   7   6   1       79.19       86.72      9.31 o 
  -3   7   1        5.20        7.31      1.91 o 
  -2   7   1        3.26        4.70      1.57 o 
  -1   7   1        1.42        1.39      1.22 o 
   0   7   1       13.25       13.34      0.88 o 
   1   7   1        3.27        4.45      0.55 o 
   2   7   1        1.16        2.19      0.68 o 
   3   7   1        0.67        0.63      0.46 o 
   4   7   1        2.38        1.77      0.53 o 
   5   7   1        6.30        4.30      0.79 o 
   6   7   1        9.46       10.27      0.95 o 
   7   7   1        1.60        0.87      0.98 o 
  -2   8   1        6.33        4.70      1.74 o 
  -1   8   1        5.26        5.22      1.74 o 
   0   8   1       17.09       18.22      1.25 o 
   1   8   1        5.07        4.29      0.84 o 
   2   8   1        0.02       -0.52      0.62 o 
   3   8   1       24.68       26.98      3.57 o 
   4   8   1        0.33       -0.78      0.74 o 
   5   8   1        2.06        1.94      0.69 o 
   6   8   1        1.71        1.22      0.98 o 
   1   9   1        0.74       -0.63      0.87 o 
   2   9   1        4.78        3.52      1.22 o 
   3   9   1       39.28       38.64      4.61 o 
   4   9   1       11.41       10.68      1.29 o 
   5   9   1        0.42       -0.19      1.48 o 
   3  10   1        2.43        2.49      1.04 o 
  -5  -9   2        4.87        4.70      1.57 o 
  -4  -9   2        0.60        0.52      1.22 o 
  -3  -9   2       10.86        6.96      1.57 o 
  -2  -9   2       19.41       14.96      2.09 o 
  -1  -9   2        0.84        0.43      0.86 o 
   0  -9   2        6.66        6.69      1.29 o 
  -6  -8   2        7.74        8.00      1.74 o 
  -5  -8   2       32.04       28.50      1.78 o 
  -4  -8   2        4.52        4.50      0.92 o 
  -3  -8   2        0.32        0.70      1.04 o 
  -2  -8   2       15.49       16.35      1.91 o 
  -1  -8   2        3.13        2.96      0.86 o 
   0  -8   2        0.07       -0.35      1.13 o 
   1  -8   2       22.08       22.81      1.85 o 
   2  -8   2        0.52        1.05      1.48 o 
  -7  -7   2        5.32        7.48      2.09 o 
  -6  -7   2        5.31       10.26      1.91 o 
  -5  -7   2       17.78       17.57      2.09 o 
  -4  -7   2        0.33       -0.61      0.62 o 
  -3  -7   2        0.00       -0.31      0.54 o 
  -2  -7   2        2.55        2.55      0.51 o 
  -1  -7   2        3.51        3.27      0.59 o 
   0  -7   2        1.32        2.00      0.86 o 
   1  -7   2       31.42       29.83      1.90 o 
   2  -7   2       50.55       55.02      2.58 o 
   3  -7   2        0.18        0.70      1.39 o 
  -7  -6   2       55.71       59.16      4.00 o 
  -6  -6   2       35.11       35.32      2.96 o 
  -5  -6   2        1.23        2.09      1.22 o 
  -4  -6   2       35.06       37.41      2.44 o 
  -3  -6   2       54.58       53.77      2.61 o 
  -2  -6   2       12.19       12.49      0.77 o 
  -1  -6   2       25.25       25.70      2.00 o 
   0  -6   2       39.62       41.00      1.33 o 
   1  -6   2       26.59       26.42      2.09 o 
   2  -6   2       16.92       15.98      1.41 o 
   3  -6   2       20.11       16.01      2.26 o 
   4  -6   2        4.85        4.00      1.57 o 
  -7  -5   2        8.80        7.31      1.91 o 
  -6  -5   2        3.40        3.31      1.39 o 
  -5  -5   2       12.65       11.83      1.74 o 
  -4  -5   2       12.80       14.27      1.57 o 
  -3  -5   2       27.78       20.36      1.91 o 
  -2  -5   2        3.31        1.79      0.70 o 
  -1  -5   2       31.26       32.37      1.23 o 
   0  -5   2        8.64        6.49      0.51 o 
   1  -5   2        2.85        3.17      0.41 o 
   2  -5   2        1.37        1.28      0.41 o 
   3  -5   2        7.14        6.26      1.57 o 
   4  -5   2        0.13       -1.30      0.87 o 
   5  -5   2        4.03        3.10      1.04 o 
  -7  -4   2        4.62        5.22      1.74 o 
  -6  -4   2        8.92        8.70      1.74 o 
  -5  -4   2        0.13        0.00      1.04 o 
  -4  -4   2        0.76        0.52      0.87 o 
  -3  -4   2       35.34       26.28      1.91 o 
  -2  -4   2       61.55       54.15      1.36 o 
  -1  -4   2        2.10        1.30      0.24 o 
   0  -4   2        4.68        5.48      0.46 o 
   1  -4   2        4.60        5.04      0.41 o 
   2  -4   2       15.51       16.97      0.78 o 
   3  -4   2       13.10       13.40      1.04 o 
   4  -4   2        0.11       -0.66      1.48 o 
   5  -4   2        4.56        5.34      0.96 o 
  -7  -3   2       26.78       23.32      2.61 o 
  -6  -3   2        3.00        1.91      1.22 o 
  -5  -3   2        0.02       -0.87      0.87 o 
  -4  -3   2        0.87        1.04      0.87 o 
  -3  -3   2      113.37      121.53      4.18 o 
  -2  -3   2       21.96       20.89      1.11 o 
  -1  -3   2      330.83      307.27      4.16 o 
   0  -3   2      693.43      659.85      8.42 o 
   1  -3   2       38.60       36.73      1.23 o 
   2  -3   2       36.62       36.55      1.11 o 
   3  -3   2       10.14       11.66      0.86 o 
   4  -3   2        9.58        9.46      1.39 o 
   5  -3   2        8.97        5.22      1.22 o 
   6  -3   2       40.63       40.69      2.70 o 
  -7  -2   2      101.30      106.86      5.05 o 
  -6  -2   2       26.43       26.01      1.32 o 
  -5  -2   2       36.01       42.47      1.45 o 
  -4  -2   2      517.67      579.35     15.88 o 
  -3  -2   2      644.27      704.97     18.53 o 
  -2  -2   2      212.62      226.04      3.72 o 
  -1  -2   2    19325.85    20966.70    369.84 o 
   0  -2   2    14149.64    14341.65    252.94 o 
   1  -2   2        3.06        4.23      0.25 o 
   2  -2   2     1972.55     1976.87     50.94 o 
   3  -2   2      664.23      736.52     13.52 o 
   4  -2   2        0.50        0.28      0.36 o 
   5  -2   2       54.02       44.90      2.78 o 
   6  -2   2      142.60      130.55      5.22 o 
  -7  -1   2        0.30        0.52      1.39 o 
  -6  -1   2        0.74        0.40      0.60 o 
  -5  -1   2       12.95       14.79      1.00 o 
  -4  -1   2      108.96      110.43      2.67 o 
  -3  -1   2        1.93        2.36      0.28 o 
  -2  -1   2     1513.92     1569.23     28.04 o 
  -1  -1   2      405.61      419.38      7.67 o 
   0  -1   2       96.57       96.47      1.97 o 
   1  -1   2     1805.46     1793.20     25.85 o 
   2  -1   2       35.99       33.61      0.72 o 
   3  -1   2        0.04       -0.12      0.23 o 
   4  -1   2        1.10        0.07      0.33 o 
   5  -1   2        0.33        0.70      0.58 o 
   6  -1   2       10.36       11.13      1.74 o 
   7  -1   2       11.03       11.66      2.09 o 
  -7   0   2        3.02        4.12      0.96 o 
  -6   0   2       30.51       30.95      1.71 o 
  -5   0   2        0.03       -0.94      0.78 o 
  -4   0   2       24.51       24.34      1.21 o 
  -3   0   2        0.16        0.17      0.25 o 
  -2   0   2      668.78      651.33      9.80 o 
  -1   0   2      212.66      206.72      3.26 o 
   0   0   2      202.28      178.29      8.56 o 
   1   0   2       96.58      103.51      2.09 o 
   2   0   2        0.39        0.30      0.17 o 
   3   0   2        0.02       -0.45      0.30 o 
   4   0   2       13.75       17.13      0.92 o 
   5   0   2        3.42        3.58      0.53 o 
   6   0   2        0.03       -0.68      1.13 o 
   7   0   2        0.20        0.00      1.39 o 
  -7   1   2       14.67       11.46      1.91 o 
  -6   1   2        0.07       -0.79      0.67 o 
  -5   1   2        0.18       -1.17      0.78 o 
  -4   1   2        3.19        3.29      0.46 o 
  -3   1   2       30.78       27.80      0.84 o 
  -2   1   2      195.62      190.92      3.11 o 
  -1   1   2      276.73      273.00      3.68 o 
   0   1   2      217.83      201.61      3.70 o 
   1   1   2       28.40       26.35      0.56 o 
   2   1   2      720.29      735.53      9.43 o 
   3   1   2       47.30       52.18      1.30 o 
   4   1   2       24.76       28.11      0.95 o 
   5   1   2        2.36        1.44      0.48 o 
   6   1   2       58.41       59.24      4.25 o 
   7   1   2        3.69        4.18      1.57 o 
  -6   2   2        7.96        6.45      1.04 o 
  -5   2   2       10.41        9.87      1.04 o 
  -4   2   2       10.48        9.06      1.02 o 
  -3   2   2       48.94       46.83      1.59 o 
  -2   2   2      121.77      127.08      2.80 o 
  -1   2   2      534.11      552.50     15.21 o 
   0   2   2       17.41       15.11      0.41 o 
   1   2   2      339.09      298.93      3.20 o 
   2   2   2      285.98      282.10      3.88 o 
   3   2   2       58.80       59.63      1.78 o 
   4   2   2       73.39       72.35      2.15 o 
   5   2   2      238.23      256.38      5.66 o 
   6   2   2      225.85      232.11      5.47 o 
   7   2   2       23.98       22.10      2.61 o 
   8   2   2        6.14        9.22      2.09 o 
  -6   3   2        4.59        5.89      1.04 o 
  -5   3   2        0.16        0.00      0.62 o 
  -4   3   2       93.82       90.89      4.26 o 
  -3   3   2       38.06       32.30      2.26 o 
  -2   3   2        4.02        5.37      0.67 o 
  -1   3   2       59.38       62.00      1.85 o 
   0   3   2       33.44       29.81      0.67 o 
   1   3   2       13.13       13.84      0.39 o 
   2   3   2      122.12      122.85      1.69 o 
   3   3   2        0.33        0.17      0.62 o 
   4   3   2       10.40        7.20      0.96 o 
   5   3   2       83.29       89.78      2.82 o 
   6   3   2        8.98        9.12      1.29 o 
   7   3   2        3.43        6.53      1.16 o 
   8   3   2        3.05        6.44      1.91 o 
  -5   4   2        2.78        3.16      0.84 o 
  -4   4   2        1.60        2.37      0.70 o 
  -3   4   2       16.85       15.89      1.22 o 
  -2   4   2       27.71       28.88      2.09 o 
  -1   4   2       84.76       81.62      3.83 o 
   0   4   2       22.20       22.51      0.90 o 
   1   4   2       39.43       38.53      0.70 o 
   2   4   2       41.52       43.05      0.95 o 
   3   4   2      281.61      288.37      4.66 o 
   4   4   2        3.78        2.28      0.62 o 
   5   4   2       69.38       67.66      2.40 o 
   6   4   2      374.17      393.64      8.38 o 
   7   4   2       58.70       67.69      2.77 o 
   8   4   2        1.74        1.57      1.74 o 
  -5   5   2       26.05       36.15      1.83 o 
  -4   5   2       29.27       35.55      2.61 o 
  -3   5   2      106.32      109.30      5.05 o 
  -2   5   2      579.00      591.00     17.27 o 
  -1   5   2       37.80       42.46      2.61 o 
   0   5   2       23.50       21.55      5.74 o 
   1   5   2      167.35      185.59      2.76 o 
   2   5   2        5.30        5.59      0.41 o 
   3   5   2        9.28        8.12      0.75 o 
   4   5   2      206.64      214.71      3.80 o 
   5   5   2       11.38        9.42      0.67 o 
   6   5   2        1.13       -0.23      0.92 o 
   7   5   2       91.49      105.35      7.31 o 
  -4   6   2        9.05        8.35      1.91 o 
  -3   6   2        7.89       10.26      1.91 o 
  -2   6   2       71.73       75.88      4.00 o 
  -1   6   2        4.17        2.78      1.04 o 
   0   6   2        5.97        5.53      0.60 o 
   1   6   2       14.85       15.93      0.74 o 
   2   6   2        3.80        5.21      0.44 o 
   3   6   2        4.76        3.95      0.53 o 
   4   6   2        1.79        1.44      0.48 o 
   5   6   2        0.18       -0.06      0.48 o 
   6   6   2       12.32       13.82      1.09 o 
   7   6   2       16.66       17.75      1.78 o 
  -3   7   2        1.64        0.35      1.22 o 
  -2   7   2        5.26        3.31      1.39 o 
  -1   7   2        8.17        9.57      1.74 o 
   0   7   2       14.98       16.53      1.22 o 
   1   7   2        5.26        5.65      0.71 o 
   2   7   2        4.66        5.18      0.63 o 
   3   7   2       10.25       10.23      0.72 o 
   4   7   2        0.35       -0.60      0.46 o 
   5   7   2        3.38        2.71      0.66 o 
   6   7   2        4.42        4.17      1.04 o 
   7   7   2        3.45        3.48      1.11 o 
   0   8   2        7.02        6.96      1.04 o 
   1   8   2        1.36        1.61      0.78 o 
   2   8   2        3.07        2.29      0.79 o 
   3   8   2       55.03       64.00      2.34 o 
   4   8   2        4.45        2.44      1.04 o 
   5   8   2        3.36        3.23      0.69 o 
   6   8   2       16.56       17.88      1.60 o 
   0   9   2        4.90        3.83      1.04 o 
   1   9   2        1.12        0.97      0.84 o 
   2   9   2       37.65       41.25      2.01 o 
   3   9   2        6.28        6.55      1.11 o 
   4   9   2       49.47       54.35      2.40 o 
   5   9   2        5.57        5.17      1.11 o 
  -5  -9   3       21.89       18.27      2.26 o 
  -4  -9   3       12.80       11.48      1.91 o 
  -3  -9   3        0.41        1.22      1.39 o 
  -2  -9   3       29.14       21.58      2.44 o 
  -1  -9   3       22.80       19.45      1.72 o 
   0  -9   3       63.97       65.82      2.89 o 
  -6  -8   3       22.87       26.10      2.78 o 
  -5  -8   3        2.57        1.04      1.22 o 
  -4  -8   3        1.39        1.39      0.74 o 
  -3  -8   3       16.12       12.18      1.74 o 
  -2  -8   3       53.10       59.54      2.34 o 
  -1  -8   3        9.22       11.63      1.29 o 
   0  -8   3       34.32       38.90      2.21 o 
   1  -8   3       12.55       13.47      1.53 o 
   2  -8   3       22.70       24.20      2.03 o 
  -6  -7   3       10.95       11.48      2.09 o 
  -5  -7   3       12.76       10.27      1.74 o 
  -4  -7   3       17.32       13.75      1.74 o 
  -3  -7   3        3.27        2.17      0.74 o 
  -2  -7   3        0.30       -0.78      0.52 o 
  -1  -7   3        0.95       -0.17      0.62 o 
   0  -7   3        0.14       -0.92      0.62 o 
   1  -7   3        0.66       -0.87      0.87 o 
   2  -7   3        1.22       -0.09      1.13 o 
   3  -7   3        0.96        0.17      1.39 o 
  -7  -6   3        0.44        0.87      1.57 o 
  -6  -6   3        0.50        1.04      1.39 o 
  -5  -6   3        0.44       -0.70      1.04 o 
  -4  -6   3       10.58       10.61      1.57 o 
  -3  -6   3        5.45        4.35      1.04 o 
  -2  -6   3        2.12        2.05      0.46 o 
  -1  -6   3        8.19        7.04      0.58 o 
   0  -6   3        6.43        8.29      0.72 o 
   1  -6   3        9.35        8.45      0.76 o 
   2  -6   3        1.31       -0.17      0.74 o 
   3  -6   3        2.78        2.44      1.39 o 
   4  -6   3        0.70        1.57      1.39 o 
  -7  -5   3        0.06       -0.87      1.39 o 
  -6  -5   3       13.68       13.22      1.91 o 
  -5  -5   3        0.12        0.00      1.04 o 
  -4  -5   3       31.29       31.32      2.26 o 
  -3  -5   3        2.72        2.61      1.04 o 
  -2  -5   3        4.65        4.07      0.62 o 
  -1  -5   3       36.86       35.72      1.07 o 
   0  -5   3        1.36        1.42      0.28 o 
   1  -5   3        4.55        3.64      0.51 o 
   2  -5   3        8.09        8.50      0.74 o 
   3  -5   3        1.33        0.26      1.13 o 
   4  -5   3       12.40       10.96      1.91 o 
   5  -5   3        0.16        0.54      0.79 o 
  -7  -4   3        0.11       -1.04      1.22 o 
  -6  -4   3        1.47        1.91      1.22 o 
  -5  -4   3       23.17       20.18      2.09 o 
  -4  -4   3       11.83        8.70      1.39 o 
  -3  -4   3       30.53       26.80      2.09 o 
  -2  -4   3      814.34      801.59     14.96 o 
  -1  -4   3       60.18       70.56      2.03 o 
   0  -4   3      525.08      511.67      6.72 o 
   1  -4   3      270.90      265.13      5.35 o 
   2  -4   3       37.86       37.99      1.18 o 
   3  -4   3       53.02       51.31      1.76 o 
   5  -4   3       39.87       37.41      2.44 o 
  -7  -3   3        8.02        8.87      1.91 o 
  -6  -3   3       11.59       12.53      1.91 o 
  -5  -3   3       19.56       18.62      1.91 o 
  -4  -3   3       59.66       61.96      2.96 o 
  -3  -3   3       35.14       33.24      2.09 o 
  -2  -3   3       44.85       43.16      2.09 o 
  -1  -3   3       40.30       39.89      1.35 o 
   0  -3   3      235.82      212.92      3.49 o 
   1  -3   3        1.13        0.50      0.22 o 
   2  -3   3      194.69      180.17      3.15 o 
   3  -3   3        1.03        1.51      0.38 o 
   4  -3   3        0.65        0.81      0.54 o 
   5  -3   3       24.01       23.32      2.09 o 
   6  -3   3        1.95        1.57      1.22 o 
  -7  -2   3        0.63        0.52      1.39 o 
  -6  -2   3       19.57       17.75      2.09 o 
  -5  -2   3        0.00       -0.17      0.87 o 
  -4  -2   3       27.67       30.62      2.26 o 
  -3  -2   3        0.91        2.44      0.87 o 
  -2  -2   3      266.31      265.39      7.50 o 
  -1  -2   3      518.09      519.47     11.19 o 
   0  -2   3       95.35       96.17      2.15 o 
   1  -2   3        7.95        9.89      0.50 o 
   2  -2   3       59.97       58.95      1.13 o 
   3  -2   3       78.74       88.83      1.55 o 
   4  -2   3        5.94        6.93      0.46 o 
   5  -2   3       32.47       29.06      2.26 o 
   6  -2   3       19.02       17.92      2.09 o 
  -7  -1   3       17.69       13.05      2.09 o 
  -6  -1   3       35.62       35.83      1.83 o 
  -5  -1   3        2.75        3.50      0.70 o 
  -4  -1   3       17.21       20.55      1.00 o 
  -3  -1   3      858.36      949.36     24.67 o 
  -2  -1   3      624.10      587.35      8.92 o 
  -1  -1   3       56.48       50.95      1.35 o 
   0  -1   3     5399.88     5279.22     94.02 o 
   1  -1   3      158.96      142.23      2.83 o 
   2  -1   3        5.58        4.58      0.30 o 
   3  -1   3       27.09       29.47      0.90 o 
   4  -1   3        1.93        1.85      0.40 o 
   5  -1   3       14.29       13.83      0.83 o 
   6  -1   3        1.96        2.96      1.39 o 
   7  -1   3        5.47        5.39      1.74 o 
  -7   0   3        0.58       -1.22      1.22 o 
  -6   0   3        0.07       -0.08      0.61 o 
  -5   0   3        2.22        2.42      0.87 o 
  -4   0   3        0.09       -0.25      0.42 o 
  -3   0   3       16.50       18.23      0.92 o 
  -2   0   3       45.97       45.74      1.07 o 
  -1   0   3        2.94        3.79      0.43 o 
   0   0   3      246.65      223.59      4.20 o 
   1   0   3      550.66      542.48      9.91 o 
   2   0   3       98.90      102.23      1.80 o 
   3   0   3      173.57      169.87      2.50 o 
   4   0   3        3.93        3.52      0.43 o 
   5   0   3        2.69        2.35      0.50 o 
   6   0   3       47.46       44.35      2.00 o 
   7   0   3       12.19       14.79      2.26 o 
  -6   1   3        7.99        8.77      1.09 o 
  -5   1   3        1.09        0.24      0.70 o 
  -4   1   3        0.01       -0.54      0.36 o 
  -3   1   3        1.22        1.59      0.27 o 
  -2   1   3        2.82        2.27      0.29 o 
  -1   1   3        9.39        7.92      0.40 o 
   0   1   3      166.47      166.94      3.21 o 
   1   1   3       43.19       43.46      0.93 o 
   2   1   3       92.49       95.62      1.81 o 
   3   1   3       14.17       14.67      0.92 o 
   4   1   3       18.37       18.89      1.30 o 
   5   1   3      398.72      404.09      6.56 o 
   6   1   3        8.50        8.11      1.17 o 
   7   1   3        0.37        1.04      1.39 o 
  -6   2   3        1.68        1.47      0.79 o 
  -5   2   3       10.54       10.73      1.11 o 
  -4   2   3        8.30        8.99      1.30 o 
  -3   2   3        3.95        5.17      0.62 o 
  -2   2   3       29.01       31.91      1.09 o 
  -1   2   3       11.50        8.70      0.70 o 
   0   2   3      224.09      235.07      3.79 o 
   1   2   3        2.98        2.45      0.19 o 
   2   2   3       90.60       85.70      1.48 o 
   3   2   3      130.79      127.17      3.57 o 
   4   2   3       55.28       51.98      1.78 o 
   5   2   3       15.43       18.38      0.88 o 
   6   2   3        2.68        1.90      0.65 o 
   7   2   3       20.89       21.39      1.66 o 
   8   2   3        1.55        0.17      1.57 o 
  -6   3   3       43.96       55.89      2.33 o 
  -5   3   3        1.89        0.24      0.67 o 
  -4   3   3      692.38      714.43     13.85 o 
  -3   3   3     1469.62     1501.98     27.77 o 
  -2   3   3        0.01        0.22      0.27 o 
  -1   3   3     1100.58     1216.70     21.81 o 
   0   3   3     2218.70     2499.37     36.14 o 
   1   3   3       20.37       22.88      0.67 o 
   2   3   3      253.49      269.04      4.25 o 
   3   3   3     2310.08     2560.25     45.68 o 
   4   3   3       58.14       64.75      2.15 o 
   5   3   3       96.96       94.67      2.89 o 
   6   3   3      748.37      742.99     11.56 o 
   7   3   3       51.09       53.47      3.48 o 
   8   3   3        3.54        4.18      1.91 o 
  -5   4   3       12.71       12.11      1.13 o 
  -4   4   3       36.70       37.56      2.00 o 
  -3   4   3      100.49       99.57      2.70 o 
  -2   4   3       48.86       51.16      2.78 o 
  -1   4   3      127.15      115.95      4.35 o 
   0   4   3      233.39      251.27      3.98 o 
   1   4   3       14.58       14.26      0.53 o 
   2   4   3       12.27       10.76      0.46 o 
   3   4   3      143.77      150.69      2.73 o 
   4   4   3       81.35       83.29      1.75 o 
   5   4   3        7.39        5.73      1.04 o 
   6   4   3      181.45      188.21      4.92 o 
   7   4   3       35.60       34.35      2.15 o 
   8   4   3        1.10        2.33      1.16 o 
  -4   5   3        0.66        1.36      0.60 o 
  -3   5   3        1.90        0.87      1.04 o 
  -2   5   3       10.21        8.18      1.57 o 
   0   5   3        0.11       -0.03      0.23 o 
   1   5   3       28.90       28.61      0.99 o 
   2   5   3        0.86        0.20      0.45 o 
   3   5   3        0.00       -0.54      0.36 o 
   4   5   3        4.15        4.53      1.52 o 
   5   5   3        5.99        6.66      0.91 o 
   6   5   3       11.64       11.51      1.35 o 
   7   5   3        7.34        3.65      1.23 o 
  -4   6   3        1.23        1.04      1.39 o 
  -3   6   3       59.47       55.51      3.65 o 
  -2   6   3       20.69       17.75      2.09 o 
   0   6   3       45.48       47.35      1.35 o 
   1   6   3        0.11        0.03      0.42 o 
   2   6   3       44.24       45.53      1.17 o 
   3   6   3        1.75        1.32      0.43 o 
   4   6   3        1.25        1.44      0.48 o 
   5   6   3        0.80        0.10      0.51 o 
   6   6   3        2.41        2.47      1.83 o 
   7   6   3        0.03       -1.70      1.13 o 
   0   7   3        1.93        1.74      0.70 o 
   1   7   3        0.90        0.35      0.70 o 
   2   7   3       59.62       64.19      2.08 o 
   3   7   3       83.25       89.44      2.06 o 
   4   7   3        3.87        5.11      0.63 o 
   5   7   3        6.04        6.09      0.72 o 
   6   7   3       26.03       26.28      2.70 o 
   7   7   3        0.23       -0.72      1.65 o 
   0   8   3        1.52        1.91      0.70 o 
   1   8   3        0.92        1.57      0.87 o 
   2   8   3        0.31        1.81      0.79 o 
   3   8   3       48.64       53.77      2.21 o 
   4   8   3        1.97        3.43      0.92 o 
   5   8   3        1.87        2.61      0.86 o 
   6   8   3       12.14       12.59      1.41 o 
   1   9   3       11.29       10.44      1.39 o 
   2   9   3        2.25        1.91      1.22 o 
   3   9   3       43.17       54.90      2.87 o 
   4   9   3      107.29      107.75      3.39 o 
   5   9   3        9.24        8.35      1.74 o 
  -4  -9   4        0.30        1.74      1.39 o 
  -3  -9   4        1.20        0.70      1.39 o 
  -2  -9   4        1.20       -0.50      0.96 o 
  -1  -9   4        0.13       -0.26      0.86 o 
   0  -9   4        3.84        2.44      1.57 o 
  -5  -8   4        4.82        2.44      1.39 o 
  -4  -8   4       14.78       12.14      1.23 o 
  -3  -8   4        7.23        4.70      1.39 o 
  -2  -8   4        4.72        2.97      0.92 o 
  -1  -8   4       13.01       11.75      1.29 o 
   0  -8   4        0.49        0.26      0.86 o 
   1  -8   4        8.00        4.69      2.17 o 
   2  -8   4       20.99       17.22      2.61 o 
  -6  -7   4        5.23        6.96      1.74 o 
  -5  -7   4        0.03        0.70      1.22 o 
  -4  -7   4       14.26       13.22      1.74 o 
  -3  -7   4        0.21       -1.30      0.87 o 
  -2  -7   4        2.80        2.39      0.59 o 
  -1  -7   4        4.53        3.33      0.79 o 
   0  -7   4        0.60        0.92      0.79 o 
   1  -7   4        0.73        0.61      0.86 o 
   2  -7   4        8.37        8.18      1.23 o 
   3  -7   4        0.00       -0.78      0.98 o 
  -7  -6   4        0.71        1.04      1.57 o 
  -6  -6   4        1.62        2.61      1.57 o 
  -5  -6   4        0.38        0.70      1.04 o 
  -4  -6   4        8.03        7.31      1.39 o 
  -3  -6   4        4.44        3.31      1.04 o 
  -2  -6   4        0.99       -0.17      0.70 o 
  -1  -6   4        5.47        5.46      0.59 o 
   0  -6   4        5.73        6.38      0.69 o 
   1  -6   4        2.67        3.31      0.86 o 
   2  -6   4        1.28        0.60      0.79 o 
   3  -6   4        0.46       -1.14      2.35 o 
   4  -6   4        0.00       -1.39      1.22 o 
  -7  -5   4        8.08        6.79      1.91 o 
  -6  -5   4        0.29       -1.04      1.22 o 
  -5  -5   4        1.51        1.22      1.22 o 
  -4  -5   4       11.53       11.14      1.57 o 
  -3  -5   4        0.78       -0.35      0.87 o 
  -2  -5   4        3.80        4.79      0.61 o 
  -1  -5   4      325.96      318.89      5.85 o 
   0  -5   4        6.76        6.80      0.52 o 
   1  -5   4        6.92        4.87      1.30 o 
   2  -5   4       48.02       46.09      1.76 o 
   3  -5   4        8.57        5.22      1.39 o 
   5  -5   4        7.62        8.83      1.25 o 
  -7  -4   4       25.49       20.36      2.61 o 
  -6  -4   4        0.00        0.17      1.22 o 
  -5  -4   4       98.63      100.43      4.53 o 
  -4  -4   4      121.86      126.03      4.87 o 
  -3  -4   4      130.65      136.15      4.87 o 
  -2  -4   4     1695.87     1720.42     31.43 o 
  -1  -4   4     3314.45     3468.45     86.85 o 
   0  -4   4      517.99      514.15      7.92 o 
   1  -4   4      324.15      333.22      5.29 o 
   2  -4   4      492.94      505.81      9.68 o 
   3  -4   4       25.55       22.70      1.29 o 
   5  -4   4       69.42       60.38      3.13 o 
  -7  -3   4        0.71        1.91      1.57 o 
  -6  -3   4        1.83        3.83      1.39 o 
  -5  -3   4       10.15        8.18      1.39 o 
  -4  -3   4       90.65       92.95      4.00 o 
  -3  -3   4      452.52      468.56     13.08 o 
  -2  -3   4       31.28       29.41      1.91 o 
  -1  -3   4      648.36      630.15     11.74 o 
   0  -3   4     1342.85     1272.39     24.60 o 
   1  -3   4      249.47      260.31      4.22 o 
   2  -3   4       21.73       21.84      0.80 o 
   3  -3   4        8.39        8.01      0.47 o 
   5  -3   4        0.53        0.00      1.04 o 
   6  -3   4        8.78       11.48      1.74 o 
  -7  -2   4        2.13        1.74      1.57 o 
  -6  -2   4       19.02       17.40      2.09 o 
  -5  -2   4        0.01       -1.22      0.87 o 
  -4  -2   4        8.22        7.48      1.22 o 
  -3  -2   4       83.29       77.29      3.13 o 
  -2  -2   4       61.01       64.23      2.61 o 
  -1  -2   4      164.81      167.21      4.70 o 
   0  -2   4        9.10       10.69      0.67 o 
   1  -2   4       42.80       44.84      1.07 o 
   2  -2   4       12.95       10.96      0.60 o 
   3  -2   4        0.46        1.28      0.32 o 
   4  -2   4        2.99        2.53      0.46 o 
   5  -2   4        8.76        9.16      1.30 o 
   6  -2   4        0.14       -0.52      1.04 o 
  -7  -1   4        4.96        3.83      1.57 o 
  -6  -1   4        2.34       -1.22      1.22 o 
  -5  -1   4        1.19       -0.52      1.04 o 
  -4  -1   4        0.00       -0.52      0.70 o 
  -3  -1   4        3.38        1.91      0.87 o 
  -2  -1   4        1.46        0.87      0.52 o 
  -1  -1   4      230.25      217.76      4.38 o 
   0  -1   4       64.67       61.03      3.48 o 
   1  -1   4      220.12      203.89      4.07 o 
   2  -1   4       40.86       39.86      0.99 o 
   3  -1   4       10.63        9.85      0.56 o 
   4  -1   4       45.23       42.05      1.26 o 
   5  -1   4       86.23       92.09      2.10 o 
   6  -1   4        1.10        1.57      1.22 o 
   7  -1   4        6.43        5.92      1.74 o 
  -7   0   4        0.32        0.87      1.39 o 
  -6   0   4       23.44       21.05      2.26 o 
  -5   0   4        0.77       -1.04      1.04 o 
  -4   0   4       43.78       37.41      2.26 o 
  -3   0   4       24.56       22.62      1.57 o 
  -2   0   4       22.47       19.72      1.22 o 
  -1   0   4       24.57       26.68      1.22 o 
   0   0   4       59.31       49.89      1.35 o 
   1   0   4      277.26      253.77      4.93 o 
   2   0   4       29.22       29.92      0.91 o 
   3   0   4       14.99       14.35      1.33 o 
   4   0   4       42.21       47.81      1.30 o 
   5   0   4      236.99      236.66      4.17 o 
   6   0   4        3.95        4.18      1.04 o 
   7   0   4        1.26        0.52      1.39 o 
  -6   1   4        0.51       -1.39      1.04 o 
  -5   1   4       44.53       44.37      2.78 o 
  -4   1   4      122.95      127.77      4.70 o 
  -3   1   4       46.48       43.85      2.09 o 
  -2   1   4      158.78      164.30      6.53 o 
  -1   1   4       30.29       35.07      1.11 o 
   0   1   4      211.86      214.36      4.19 o 
   1   1   4        0.01        0.17      0.25 o 
   2   1   4      216.72      224.81      5.40 o 
   3   1   4       51.47       57.93      1.78 o 
   4   1   4       27.76       23.81      1.29 o 
   5   1   4      112.03      118.54      2.48 o 
   6   1   4       19.64       16.31      1.03 o 
   7   1   4        1.19        1.19      0.92 o 
  -6   2   4        5.48        7.48      1.57 o 
  -5   2   4        1.01        0.47      0.67 o 
  -4   2   4        1.32        4.50      1.22 o 
  -3   2   4      140.01      133.54      4.35 o 
  -2   2   4        0.02        0.00      0.52 o 
  -1   2   4      270.77      274.21      7.32 o 
   0   2   4       18.35       21.85      0.63 o 
   1   2   4       12.40       15.44      1.02 o 
   2   2   4      576.81      599.80     11.18 o 
   3   2   4       43.57       56.40      1.85 o 
   4   2   4       45.66       46.90      1.78 o 
   5   2   4      818.18      845.13     16.05 o 
   6   2   4      203.80      213.53      5.22 o 
   7   2   4        0.64        0.22      0.84 o 
  -5   3   4        2.27        3.70      1.04 o 
  -4   3   4        8.55        8.25      0.92 o 
  -3   3   4      503.05      531.88     14.13 o 
  -2   3   4       95.76       88.77      2.96 o 
  -1   3   4       12.45        9.92      0.87 o 
   0   3   4      437.29      518.82      9.62 o 
   1   3   4        7.69        6.42      0.40 o 
   2   3   4        0.55       -0.02      0.23 o 
   3   3   4      114.93      125.67      3.83 o 
   4   3   4       30.09       33.71      1.53 o 
   5   3   4       25.77       23.24      1.60 o 
   6   3   4      154.18      158.21      4.37 o 
   7   3   4       13.80       12.88      1.46 o 
   8   3   4        4.89        4.95      1.25 o 
  -5   4   4       11.44       13.92      1.57 o 
  -4   4   4       11.68       12.53      1.39 o 
  -2   4   4        0.32        1.22      0.52 o 
  -1   4   4       62.10       67.06      1.83 o 
   0   4   4       92.98      107.08      2.50 o 
   1   4   4       14.25       14.97      0.47 o 
   2   4   4       99.69       95.25      1.65 o 
   3   4   4        8.30        8.56      0.86 o 
   4   4   4        0.71        1.13      0.62 o 
   5   4   4       41.48       44.77      2.03 o 
   6   4   4       12.92       12.79      1.46 o 
   7   4   4        3.67        3.20      1.91 o 
  -4   5   4        2.20        2.96      0.87 o 
  -3   5   4       14.11       15.31      1.22 o 
  -1   5   4       24.81       25.93      1.22 o 
   0   5   4       18.21       18.90      0.96 o 
   1   5   4       20.84       23.75      0.89 o 
   2   5   4        7.06        5.02      0.41 o 
   3   5   4       14.71       13.32      0.98 o 
   4   5   4        4.94        4.77      0.79 o 
   5   5   4       32.14       32.07      1.78 o 
   6   5   4        2.14        0.79      0.92 o 
   7   5   4        6.30        3.31      1.16 o 
   0   6   4        2.77        2.41      0.49 o 
   1   6   4        2.57        2.23      0.43 o 
   2   6   4      101.43      104.01      2.24 o 
   3   6   4        0.67        1.51      0.54 o 
   4   6   4        0.94        2.34      0.51 o 
   5   6   4       63.33       64.16      1.65 o 
   6   6   4        1.96        1.66      0.92 o 
   7   6   4        0.01       -1.44      0.96 o 
   0   7   4       12.74       11.14      1.04 o 
   1   7   4       29.84       34.97      2.09 o 
   2   7   4        6.18        5.22      1.04 o 
   3   7   4      109.03      106.75      3.05 o 
   4   7   4        0.58        1.28      0.53 o 
   5   7   4       20.16       19.62      1.12 o 
   6   7   4       12.33       10.21      1.35 o 
   7   7   4        2.73        2.17      1.04 o 
   0   8   4       81.48       87.71      3.31 o 
   1   8   4       36.38       37.06      2.26 o 
   2   8   4       80.52       87.19      3.65 o 
   3   8   4      296.04      324.84      9.75 o 
   4   8   4       98.39      114.83      6.79 o 
   5   8   4       16.35       18.09      2.26 o 
   6   8   4        7.90        4.52      1.57 o 
   1   9   4       16.73       18.44      1.74 o 
   2   9   4        4.21        4.70      1.39 o 
   3   9   4       72.37       74.31      3.83 o 
   4   9   4      100.71      109.64      4.87 o 
   5   9   4        5.50        5.39      1.74 o 
  -4  -9   5        2.28        0.70      1.39 o 
  -3  -9   5        0.52       -1.74      1.22 o 
  -2  -9   5        0.38        0.03      0.92 o 
  -1  -9   5        0.12       -1.25      0.92 o 
  -5  -8   5        0.02       -0.52      1.22 o 
  -4  -8   5        0.52       -0.35      1.04 o 
  -3  -8   5        0.10       -1.22      1.04 o 
  -2  -8   5        0.99        0.52      0.79 o 
  -1  -8   5        1.94        1.60      0.92 o 
   0  -8   5        0.39        0.05      0.92 o 
   1  -8   5        0.11       -1.08      0.92 o 
  -6  -7   5        1.71        3.31      1.57 o 
  -5  -7   5        2.86        3.31      1.39 o 
  -4  -7   5        5.10        5.57      1.39 o 
  -3  -7   5        0.10       -0.82      0.54 o 
  -2  -7   5        9.96       12.36      0.89 o 
  -1  -7   5        1.29        1.04      0.74 o 
   0  -7   5        4.44        2.61      0.87 o 
   1  -7   5        0.40        0.52      0.86 o 
   2  -7   5        5.28        2.74      1.04 o 
   3  -7   5        0.44        0.32      1.04 o 
  -6  -6   5        7.53        6.79      1.74 o 
  -5  -6   5        8.30        6.26      1.57 o 
  -4  -6   5        1.93        1.74      1.22 o 
  -3  -6   5       70.43       71.00      2.17 o 
  -2  -6   5      108.16      111.35      2.95 o 
  -1  -6   5       48.62       51.80      2.08 o 
   0  -6   5        0.18        1.01      0.52 o 
   1  -6   5       51.29       54.29      3.13 o 
   2  -6   5        3.26        3.48      1.39 o 
   3  -6   5       25.93       22.10      2.44 o 
   4  -6   5       24.98       17.75      2.61 o 
  -7  -5   5        2.11       -0.17      1.39 o 
  -6  -5   5        0.02        0.17      1.22 o 
  -5  -5   5       22.86       25.05      2.44 o 
  -4  -5   5        2.16        2.09      1.22 o 
  -3  -5   5       16.80       15.14      1.74 o 
  -2  -5   5       41.66       39.13      1.59 o 
  -1  -5   5        5.61        7.66      1.04 o 
   0  -5   5       27.93       28.00      1.34 o 
   1  -5   5        1.60        1.60      1.13 o 
   2  -5   5       23.81       21.05      2.09 o 
   3  -5   5        1.45        2.44      1.04 o 
   4  -5   5        3.76        2.78      1.39 o 
  -7  -4   5        0.06        0.52      1.57 o 
  -6  -4   5        1.31        1.39      1.39 o 
  -5  -4   5       10.56        8.18      1.57 o 
  -4  -4   5        0.14        1.57      1.04 o 
  -3  -4   5       11.08        9.22      1.39 o 
  -2  -4   5      447.25      442.31     12.38 o 
  -1  -4   5       37.02       43.16      2.26 o 
   0  -4   5        9.34        7.66      0.87 o 
   1  -4   5      112.65      108.29      2.19 o 
   2  -4   5       24.83       29.87      1.05 o 
   3  -4   5        0.03       -0.35      0.87 o 
   4  -4   5       25.79       23.66      2.26 o 
   5  -4   5       27.91       23.66      2.26 o 
  -7  -3   5       29.85       25.75      2.96 o 
  -6  -3   5        6.21        4.87      1.57 o 
  -5  -3   5        3.61        4.18      1.39 o 
  -4  -3   5      133.00      130.74      5.05 o 
  -3  -3   5        2.76        3.83      1.04 o 
  -2  -3   5      121.75      114.21      4.18 o 
  -1  -3   5      943.64      953.74     24.68 o 
   0  -3   5      166.25      184.62      5.40 o 
   1  -3   5       58.06       54.30      1.37 o 
   2  -3   5       75.61       75.55      1.67 o 
   3  -3   5        0.80        0.97      0.42 o 
   4  -3   5        8.14        6.79      1.22 o 
   5  -3   5        0.83        0.70      1.04 o 
   6  -3   5        0.23       -1.04      1.04 o 
  -7  -2   5        1.85        2.26      1.57 o 
  -6  -2   5        0.21       -1.83      1.22 o 
  -5  -2   5        5.78        4.35      1.39 o 
  -4  -2   5        8.40        5.92      1.22 o 
  -3  -2   5        1.23        0.87      0.87 o 
  -2  -2   5       25.29       26.45      1.74 o 
  -1  -2   5      106.44      106.21      3.66 o 
   0  -2   5      158.25      152.76      4.70 o 
   1  -2   5       42.58       39.45      1.29 o 
   2  -2   5       82.76       83.23      2.09 o 
   3  -2   5       25.77       24.02      1.11 o 
   4  -2   5        5.41        4.85      0.67 o 
   5  -2   5       16.25       16.01      1.91 o 
   6  -2   5        2.59        3.65      1.39 o 
  -6  -1   5        2.01       -0.35      1.22 o 
  -5  -1   5        3.96        4.00      1.39 o 
  -4  -1   5        9.68       10.27      1.39 o 
  -3  -1   5        1.08        1.18      0.70 o 
  -2  -1   5        0.18        0.35      0.70 o 
  -1  -1   5        0.00        0.35      0.52 o 
   0  -1   5       21.17       19.49      1.39 o 
   1  -1   5        3.57        2.28      0.37 o 
   2  -1   5        0.56        0.03      0.29 o 
   3  -1   5        0.22        0.00      0.37 o 
   4  -1   5       91.69       93.94      2.58 o 
   5  -1   5       43.89       44.34      2.00 o 
   6  -1   5       10.32       10.44      1.91 o 
   7  -1   5       21.31       29.23      2.96 o 
  -6   0   5        6.55        3.83      1.39 o 
  -5   0   5        1.47       -0.35      1.22 o 
  -4   0   5       21.32       17.40      1.74 o 
  -3   0   5       14.53       16.88      1.57 o 
  -2   0   5       12.07       12.35      1.22 o 
  -1   0   5       64.79       62.49      2.44 o 
   0   0   5       49.06       49.08      1.91 o 
   1   0   5      132.25      126.27      4.01 o 
   2   0   5       13.75       13.05      1.22 o 
   3   0   5      310.05      302.15      5.85 o 
   4   0   5      169.31      168.73      3.93 o 
   5   0   5        0.09        0.45      0.96 o 
   6   0   5       82.79       90.02      3.00 o 
   7   0   5        0.26        1.39      1.39 o 
  -6   1   5        6.40        6.61      1.57 o 
  -5   1   5      143.85      146.92      5.40 o 
  -4   1   5     1235.20     1292.46     33.59 o 
  -3   1   5      182.70      192.78      5.92 o 
  -2   1   5       50.86       61.08      2.44 o 
  -1   1   5     2886.43     3097.66     77.61 o 
   0   1   5      346.27      353.05     16.75 o 
   1   1   5      107.24      101.17      3.31 o 
   2   1   5     1498.46     1646.20     41.70 o 
   3   1   5      838.47      922.26     17.07 o 
   4   1   5        3.55        1.99      0.67 o 
   5   1   5      824.71      840.76     15.99 o 
   6   1   5      355.95      357.84      7.75 o 
   7   1   5        0.21       -1.07      0.79 o 
  -6   2   5       15.19       13.92      1.91 o 
  -5   2   5       26.18       28.53      2.26 o 
  -4   2   5        0.54        0.87      1.04 o 
  -3   2   5      251.07      250.31      7.32 o 
  -2   2   5      134.88      134.06      4.18 o 
  -1   2   5       95.85      101.35      2.27 o 
   0   2   5      273.51      314.35      4.90 o 
   1   2   5        0.00       -0.26      0.37 o 
   2   2   5       18.78       14.81      0.98 o 
   3   2   5      238.92      248.82      5.24 o 
   4   2   5       75.40       76.57      2.33 o 
   5   2   5       75.39       71.19      3.13 o 
   6   2   5      125.04      122.51      4.70 o 
   7   2   5        5.60        3.19      1.04 o 
  -5   3   5       10.25       11.48      1.57 o 
  -4   3   5       18.83       22.10      1.74 o 
  -3   3   5       22.10       25.23      1.74 o 
  -2   3   5       78.72       73.27      2.61 o 
  -1   3   5        2.80        3.83      0.70 o 
   0   3   5        6.37        6.39      0.71 o 
   1   3   5       27.59       26.04      0.87 o 
   2   3   5        6.58        8.74      0.56 o 
   3   3   5       41.43       51.11      1.78 o 
   4   3   5       40.40       37.42      1.66 o 
   5   3   5        7.08        6.24      0.98 o 
   6   3   5       15.37       12.09      1.34 o 
   7   3   5        2.17        3.08      1.04 o 
  -5   4   5       10.57       10.26      1.57 o 
  -4   4   5       65.59       67.87      2.96 o 
  -3   4   5        0.34        2.09      0.70 o 
  -2   4   5       10.75        9.40      0.87 o 
  -1   4   5      126.46      130.91      4.00 o 
   0   4   5        1.28        1.14      0.42 o 
   1   4   5       61.49       56.04      1.30 o 
   2   4   5        0.02        0.12      0.30 o 
   3   4   5       18.94       18.25      1.23 o 
   4   4   5       40.43       38.49      2.18 o 
   5   4   5       42.28       42.16      4.96 o 
   6   4   5        0.04       -1.19      0.79 o 
   7   4   5        1.29       -1.04      0.86 o 
  -4   5   5        0.94        0.00      0.70 o 
  -3   5   5        0.00        0.70      0.70 o 
  -2   5   5        4.35        4.18      0.70 o 
  -1   5   5        0.40        0.17      0.52 o 
   0   5   5        2.86        1.74      0.52 o 
   1   5   5        4.35        4.28      0.50 o 
   2   5   5      220.87      217.63      3.72 o 
   3   5   5        0.41        0.26      0.49 o 
   4   5   5        9.84       10.86      1.13 o 
   5   5   5       84.11       77.19      2.70 o 
   6   5   5        8.03        8.10      1.16 o 
   7   5   5        0.36       -1.31      0.92 o 
  -1   6   5        0.07       -0.78      0.52 o 
   0   6   5        1.28        2.09      0.70 o 
   1   6   5        5.15        5.10      1.04 o 
   2   6   5       15.88       16.72      0.82 o 
   3   6   5       76.75       82.98      2.40 o 
   4   6   5        4.99        5.67      1.22 o 
   5   6   5        6.53        6.19      1.04 o 
   6   6   5       21.41       20.51      1.66 o 
   7   6   5        1.11        0.96      0.98 o 
  -1   7   5        1.59        0.70      0.70 o 
   0   7   5        9.57        7.83      1.04 o 
   1   7   5        0.66        0.00      0.70 o 
   2   7   5       94.36       93.81      3.83 o 
   3   7   5      228.92      230.04      7.49 o 
   4   7   5       13.86       13.80      1.16 o 
   5   7   5       15.39       14.76      1.41 o 
   6   7   5       54.33       52.73      3.74 o 
   0   8   5       22.45       18.44      1.91 o 
   1   8   5       22.79       22.44      1.91 o 
   2   8   5       41.58       39.32      2.61 o 
   3   8   5       15.83       13.92      1.91 o 
   4   8   5       61.31       56.73      3.48 o 
   5   8   5        6.63        6.09      1.57 o 
   6   8   5        0.00        0.17      1.22 o 
   1   9   5        0.93        0.70      1.04 o 
   2   9   5        3.29        4.70      1.39 o 
   3   9   5        3.07        1.04      1.39 o 
   4   9   5        0.60       -0.70      1.39 o 
  -2  -9   6        2.41        2.61      1.39 o 
  -5  -8   6        2.22        1.04      1.39 o 
  -4  -8   6        0.01       -0.70      1.22 o 
  -3  -8   6        1.49        2.09      1.39 o 
  -2  -8   6        2.74        2.78      0.92 o 
  -1  -8   6        0.20        1.40      0.92 o 
   0  -8   6        0.25       -0.25      0.84 o 
   1  -8   6        1.47       -0.04      1.04 o 
  -5  -7   6        3.50       -0.52      1.22 o 
  -4  -7   6        1.35        0.00      1.22 o 
  -3  -7   6        1.70        2.83      0.71 o 
  -2  -7   6       35.92       42.83      2.18 o 
  -1  -7   6       36.98       35.36      1.90 o 
   0  -7   6        0.41        1.22      0.86 o 
   1  -7   6        3.83        4.99      1.11 o 
   2  -7   6       15.60       12.42      1.53 o 
  -6  -6   6        7.55        7.66      1.91 o 
  -5  -6   6       27.61       25.93      2.61 o 
  -4  -6   6       27.26       25.75      2.44 o 
  -3  -6   6      275.18      282.67      6.02 o 
  -2  -6   6      475.41      480.37      9.61 o 
  -1  -6   6      228.54      220.00      4.98 o 
   0  -6   6      200.26      198.33      4.51 o 
   1  -6   6      121.08      118.36      4.87 o 
   2  -6   6       33.78       34.45      2.78 o 
   3  -6   6        1.95        2.26      1.39 o 
  -6  -5   6        7.84        7.83      1.74 o 
  -5  -5   6       30.34       28.71      2.61 o 
  -4  -5   6       15.54       14.27      1.74 o 
  -3  -5   6       76.46       80.58      3.65 o 
  -2  -5   6      166.87      165.93      5.75 o 
  -1  -5   6       25.09       25.23      1.91 o 
   0  -5   6      364.56      367.11      7.45 o 
   1  -5   6        1.47        1.67      0.58 o 
   2  -5   6        0.00       -0.35      0.87 o 
   3  -5   6        4.00        2.96      1.22 o 
   4  -5   6        1.64        0.52      1.22 o 
  -6  -4   6        6.41        4.00      1.57 o 
  -5  -4   6        0.32       -1.04      1.04 o 
  -4  -4   6        1.80        0.35      1.04 o 
  -3  -4   6        8.68        8.87      1.39 o 
  -2  -4   6        4.73        4.87      1.04 o 
  -1  -4   6        7.98        8.35      1.22 o 
   0  -4   6       12.52       12.53      1.22 o 
   1  -4   6        2.71        2.46      0.54 o 
   2  -4   6        2.80        3.79      1.13 o 
   3  -4   6        1.06        0.52      0.87 o 
   4  -4   6        4.12        3.83      1.22 o 
   5  -4   6        3.84        5.22      1.39 o 
  -6  -3   6        1.59        0.87      1.39 o 
  -5  -3   6        1.78        0.17      1.04 o 
  -4  -3   6        2.44        1.57      1.04 o 
  -3  -3   6        5.57        4.00      1.04 o 
  -2  -3   6        5.21        4.87      1.04 o 
  -1  -3   6       10.75       10.79      1.22 o 
   0  -3   6       11.50       10.44      1.04 o 
   1  -3   6       28.02       29.99      1.29 o 
   2  -3   6        2.80        3.13      0.54 o 
   3  -3   6        5.66        6.05      0.67 o 
   4  -3   6        8.85        9.57      1.39 o 
   5  -3   6       19.89       19.66      2.09 o 
   6  -3   6        6.58        5.92      1.57 o 
  -6  -2   6        2.26        1.22      1.39 o 
  -5  -2   6       10.27        8.00      1.57 o 
  -4  -2   6       16.34       16.01      1.74 o 
  -3  -2   6       19.98       23.17      2.44 o 
  -2  -2   6       12.16       10.09      1.22 o 
  -1  -2   6        8.27        8.87      1.04 o 
   0  -2   6        5.73        4.18      0.87 o 
   1  -2   6       48.61       47.51      2.09 o 
   2  -2   6       28.94       27.23      1.23 o 
   3  -2   6       28.23       29.12      1.57 o 
   4  -2   6       58.02       59.79      1.97 o 
   5  -2   6       11.72       14.09      1.91 o 
   6  -2   6        5.81        6.96      1.74 o 
  -6  -1   6        7.46        5.57      1.74 o 
  -5  -1   6       89.04       99.55      4.52 o 
  -4  -1   6        1.02        2.26      1.04 o 
  -3  -1   6        0.74       -0.35      0.70 o 
  -2  -1   6      243.33      256.99      7.67 o 
  -1  -1   6       89.75       90.52      3.31 o 
   0  -1   6       44.79       49.77      2.26 o 
   1  -1   6       43.81       40.55      1.91 o 
   2  -1   6        9.20        8.42      0.67 o 
   3  -1   6       46.01       45.31      1.46 o 
   4  -1   6      156.41      157.04      3.56 o 
   5  -1   6       13.82       17.55      1.34 o 
   6  -1   6       34.51       35.15      2.96 o 
  -6   0   6        2.38        1.04      1.22 o 
  -5   0   6        1.61        2.09      1.39 o 
  -4   0   6        7.10        7.13      1.39 o 
  -3   0   6       93.06       94.69      3.66 o 
  -2   0   6       54.51       53.60      2.44 o 
  -1   0   6       47.28       48.21      2.26 o 
   0   0   6       78.26       80.77      2.96 o 
   1   0   6       24.95       24.01      1.57 o 
   2   0   6      309.54      331.05      9.24 o 
   3   0   6       58.86       57.62      1.63 o 
   4   0   6      178.23      179.68      4.30 o 
   5   0   6      599.58      609.87     12.02 o 
   6   0   6        0.22        1.32      0.84 o 
   7   0   6        9.16       14.79      2.44 o 
  -6   1   6        3.72        5.74      1.57 o 
  -5   1   6       39.48       41.06      2.78 o 
  -4   1   6      111.93      115.05      4.53 o 
  -3   1   6      138.05      140.32      4.87 o 
  -2   1   6       61.72       62.65      2.61 o 
  -1   1   6       74.11       84.59      3.13 o 
   0   1   6      142.00      146.46      4.53 o 
   1   1   6       43.61       45.94      2.09 o 
   2   1   6      174.68      191.77      5.92 o 
   3   1   6        0.06        0.26      0.49 o 
   4   1   6        1.42       -0.29      0.54 o 
   5   1   6      137.71      141.19      3.86 o 
   6   1   6       38.46       41.19      2.27 o 
   7   1   6        5.17        4.74      1.09 o 
  -5   2   6       74.71       88.93      4.00 o 
  -3   2   6      241.09      244.53      7.32 o 
  -2   2   6      214.68      220.50      6.44 o 
  -1   2   6       86.80       87.38      3.13 o 
   0   2   6       84.41       96.44      3.31 o 
   1   2   6       80.74       76.85      2.09 o 
   2   2   6       38.29       30.13      1.35 o 
   3   2   6      160.39      192.00      4.37 o 
   4   2   6      109.55      113.39      3.07 o 
   5   2   6       22.20       22.37      1.59 o 
   6   2   6        2.63        0.19      0.92 o 
   7   2   6       12.16       14.94      2.61 o 
  -5   3   6        0.01       -0.87      1.04 o 
  -4   3   6        0.32        1.39      0.87 o 
  -3   3   6        3.24        2.09      0.87 o 
  -2   3   6       10.56       11.66      1.22 o 
  -1   3   6       14.68       14.96      1.22 o 
   0   3   6       34.06       37.19      1.91 o 
   1   3   6       11.05        8.56      0.67 o 
   2   3   6        8.03        6.28      0.48 o 
   3   3   6       12.21       12.35      0.98 o 
   4   3   6       87.26       97.22      2.82 o 
   5   3   6       13.65       13.46      1.29 o 
   6   3   6        0.06       -1.19      0.79 o 
   7   3   6       29.70       29.68      2.09 o 
  -4   4   6        0.00       -1.04      0.87 o 
  -3   4   6        0.10        0.17      0.70 o 
  -2   4   6        0.03       -0.52      0.52 o 
  -1   4   6        5.78        4.87      0.87 o 
   0   4   6        9.95       10.96      0.84 o 
   1   4   6       27.88       27.69      0.99 o 
   2   4   6       35.55       34.52      1.53 o 
   3   4   6       70.98       69.13      1.56 o 
   4   4   6       65.97       59.77      2.15 o 
   5   4   6       26.78       25.29      1.66 o 
   6   4   6        2.97        2.52      0.96 o 
   7   4   6        1.04        1.40      1.04 o 
  -3   5   6        0.02        0.35      0.70 o 
  -2   5   6        1.34        1.22      0.70 o 
  -1   5   6       25.71       21.92      1.57 o 
   0   5   6       12.66       14.09      1.39 o 
   1   5   6        4.06        3.29      0.67 o 
   2   5   6       54.90       53.76      2.13 o 
   3   5   6        0.48        0.89      0.45 o 
   4   5   6       16.68       14.97      1.23 o 
   5   5   6        0.23       -0.09      0.74 o 
   6   5   6        6.90        6.63      1.16 o 
   7   5   6        1.42        1.60      2.44 o 
  -2   6   6        7.83        7.48      1.04 o 
  -1   6   6       94.99       87.37      3.13 o 
   0   6   6      119.65      105.31      3.66 o 
   1   6   6       18.19       19.66      1.74 o 
   2   6   6      562.41      604.58     11.59 o 
   3   6   6      562.55      572.37      8.96 o 
   4   6   6       16.35       18.55      1.35 o 
   5   6   6       32.11       31.12      1.90 o 
   6   6   6       17.02       13.78      1.48 o 
   7   6   6        0.65       -0.37      0.92 o 
  -1   7   6        2.12        0.70      0.70 o 
   0   7   6       47.05       42.11      2.26 o 
   1   7   6       11.57       13.92      1.39 o 
   2   7   6       39.26       37.06      2.61 o 
   3   7   6      295.95      301.33      9.23 o 
   4   7   6       44.29       49.24      2.96 o 
   5   7   6        9.07        7.87      1.74 o 
   6   7   6       32.14       26.19      1.97 o 
   0   8   6        0.57        0.87      0.87 o 
   1   8   6        0.34        0.70      0.87 o 
   2   8   6       13.16       13.57      1.74 o 
   3   8   6        2.45       -0.52      1.22 o 
   4   8   6        7.33        4.35      1.57 o 
   5   8   6       12.31       14.09      2.09 o 
   2   9   6        0.02       -1.22      1.04 o 
   3   9   6        9.99        9.05      1.74 o 
  -4  -8   7        7.20        4.35      1.74 o 
  -3  -8   7       29.76       22.10      2.44 o 
  -2  -8   7        0.07        0.09      1.13 o 
  -1  -8   7        0.17       -0.07      1.22 o 
   0  -8   7        4.29        3.53      1.16 o 
  -5  -7   7        1.44        0.70      1.39 o 
  -4  -7   7        0.79        0.70      1.22 o 
  -3  -7   7       32.27       33.06      2.78 o 
  -2  -7   7        0.70        1.65      0.74 o 
  -1  -7   7        0.43        1.30      0.86 o 
   0  -7   7       11.40       10.09      1.74 o 
   1  -7   7        0.88        3.13      1.39 o 
   2  -7   7        1.08       -1.83      1.22 o 
  -5  -6   7        1.36        1.39      1.39 o 
  -4  -6   7        1.31        1.22      1.22 o 
  -3  -6   7       68.15       71.52      3.83 o 
  -2  -6   7       81.52       81.10      3.65 o 
  -1  -6   7        3.65        3.83      1.04 o 
   0  -6   7       12.53       12.37      1.09 o 
   1  -6   7       40.04       37.58      2.96 o 
   2  -6   7        0.01       -0.70      1.04 o 
   3  -6   7       10.24        6.79      1.74 o 
  -6  -5   7        0.15        0.35      1.39 o 
  -5  -5   7       22.77       20.36      2.26 o 
  -4  -5   7        5.11        4.18      1.39 o 
  -3  -5   7        1.07        1.04      1.04 o 
  -2  -5   7      104.75      104.43      4.35 o 
  -1  -5   7      101.05      104.09      4.00 o 
   0  -5   7        0.42       -0.09      1.13 o 
   1  -5   7       16.27       18.60      1.29 o 
   2  -5   7       11.47       10.96      1.57 o 
   3  -5   7        3.85        3.31      1.22 o 
   4  -5   7        0.04       -1.04      1.22 o 
  -6  -4   7        0.04       -0.52      1.39 o 
  -5  -4   7        0.81       -0.52      1.22 o 
  -4  -4   7       13.48       11.66      1.74 o 
  -3  -4   7       27.65       30.28      2.44 o 
  -2  -4   7        6.75        6.26      1.22 o 
  -1  -4   7       98.75      100.78      3.83 o 
   0  -4   7        0.75        0.52      0.70 o 
   1  -4   7       18.34       18.76      1.57 o 
   2  -4   7       18.86       19.20      1.29 o 
   3  -4   7        1.07        0.52      0.87 o 
   4  -4   7        0.84        0.35      1.04 o 
  -6  -3   7        0.06       -1.83      1.22 o 
  -5  -3   7        0.34       -1.57      1.04 o 
  -4  -3   7        1.25        0.35      1.04 o 
  -3  -3   7        8.14        6.61      1.39 o 
  -2  -3   7        2.38        1.91      0.87 o 
  -1  -3   7        0.57       -0.52      0.70 o 
   0  -3   7        0.86        0.87      0.70 o 
   1  -3   7        1.63        1.57      0.87 o 
   2  -3   7        0.22       -0.26      0.49 o 
   3  -3   7        2.15        1.48      0.62 o 
   4  -3   7       21.47       21.23      1.91 o 
   5  -3   7        3.77        4.35      1.39 o 
  -6  -2   7        0.52       -0.70      1.39 o 
  -5  -2   7        4.74        1.74      1.39 o 
  -4  -2   7       32.34       37.76      2.61 o 
  -3  -2   7        6.12        4.87      1.22 o 
  -2  -2   7        7.80        7.31      1.22 o 
  -1  -2   7       43.62       44.20      2.44 o 
   0  -2   7        0.05       -0.78      0.52 o 
   1  -2   7       30.61       28.71      1.91 o 
   2  -2   7      168.66      169.38      4.53 o 
   3  -2   7       19.13       19.36      1.16 o 
   4  -2   7       90.15       90.09      2.58 o 
   5  -2   7      134.09      133.68      5.57 o 
   6  -2   7        4.91        5.05      1.57 o 
  -6  -1   7       35.05       40.02      3.13 o 
  -5  -1   7      335.89      347.53     10.80 o 
  -4  -1   7      276.27      276.08      8.71 o 
  -3  -1   7       45.00       47.16      2.61 o 
  -2  -1   7      415.84      414.12     11.68 o 
   0  -1   7        4.72        7.13      1.04 o 
   1  -1   7      419.60      425.06     11.69 o 
   2  -1   7      422.02      453.93     12.56 o 
   3  -1   7      111.87      111.36      2.75 o 
   4  -1   7      307.55      311.68      6.34 o 
   5  -1   7      429.53      452.50     15.34 o 
   6  -1   7       31.50       28.01      2.78 o 
  -6   0   7       42.39       48.72      3.31 o 
  -5   0   7        7.86        9.05      1.57 o 
  -4   0   7       22.26       22.79      2.26 o 
  -3   0   7      412.53      441.54     12.55 o 
  -2   0   7        2.66        2.61      0.87 o 
  -1   0   7      100.82      102.18      3.66 o 
   0   0   7       83.99       91.39      3.31 o 
   1   0   7        1.80        1.57      0.70 o 
   2   0   7        5.21        5.05      1.04 o 
   3   0   7      291.39      298.93      5.90 o 
   4   0   7       73.03       73.16      2.48 o 
   5   0   7       32.86       28.11      1.85 o 
   6   0   7       54.21       57.53      2.45 o 
   7   0   7       10.36        8.70      2.09 o 
  -5   1   7        0.01        0.70      1.22 o 
  -4   1   7       11.16       10.96      1.57 o 
  -3   1   7      127.51      128.29      4.53 o 
  -2   1   7       10.63       10.44      1.22 o 
  -1   1   7       23.24       28.36      1.74 o 
   0   1   7        0.13       -0.35      0.52 o 
   1   1   7       15.67       14.44      1.39 o 
   2   1   7      137.05      156.18      5.05 o 
   3   1   7       13.91       12.11      0.65 o 
   4   1   7       56.61       56.00      2.15 o 
   5   1   7       61.63       59.13      2.40 o 
   6   1   7        0.00        0.65      0.84 o 
   7   1   7       15.49       18.39      1.71 o 
  -5   2   7        1.48        1.74      1.22 o 
  -4   2   7        8.27        7.66      1.39 o 
  -3   2   7       15.97       11.66      1.39 o 
  -2   2   7       29.45       32.89      1.91 o 
  -1   2   7        9.55        9.40      1.04 o 
   0   2   7        0.82        0.70      0.70 o 
   1   2   7       26.39       23.14      1.57 o 
   2   2   7       46.47       46.91      1.72 o 
   3   2   7       54.31       57.22      2.03 o 
   4   2   7        9.86        9.77      1.04 o 
   5   2   7       40.31       35.89      1.96 o 
   6   2   7       21.41       20.49      1.66 o 
   7   2   7        6.27        5.80      1.21 o 
  -4   3   7        4.11        4.18      1.04 o 
  -3   3   7       29.79       26.80      1.91 o 
  -2   3   7        0.15        0.00      0.70 o 
  -1   3   7        6.19        5.05      0.87 o 
   0   3   7        2.70        2.18      0.49 o 
   1   3   7      102.35      101.19      2.58 o 
   2   3   7       26.80       27.52      1.35 o 
   3   3   7        6.12        6.68      0.86 o 
   4   3   7       18.02       12.85      1.16 o 
   5   3   7       59.32       57.12      2.27 o 
   6   3   7        0.01       -0.25      0.84 o 
   7   3   7        0.13        0.92      0.92 o 
  -4   4   7        0.84       -0.17      0.87 o 
  -3   4   7        0.00       -0.17      0.70 o 
  -2   4   7        0.91       -0.35      0.70 o 
  -1   4   7        0.40        1.39      0.70 o 
   0   4   7        2.71        3.13      0.87 o 
   1   4   7        5.80        5.37      0.56 o 
   2   4   7       51.20       54.14      1.50 o 
   3   4   7       59.07       55.59      2.07 o 
   4   4   7        3.77        4.11      0.86 o 
   5   4   7       19.62       18.34      1.41 o 
   6   4   7       13.52       12.49      1.65 o 
   7   4   7        0.50        0.48      0.92 o 
  -3   5   7        0.08       -1.04      0.70 o 
  -2   5   7        0.26       -0.35      0.70 o 
  -1   5   7       21.82       17.23      1.57 o 
   0   5   7        9.91       11.31      1.22 o 
   1   5   7       22.60       19.89      1.65 o 
   2   5   7      604.94      602.76      9.40 o 
   3   5   7        7.63        8.47      0.72 o 
   4   5   7        2.62        2.33      0.79 o 
   5   5   7      125.06      110.73      3.57 o 
   6   5   7       27.30       22.83      1.78 o 
   7   5   7        0.00        0.52      1.04 o 
  -2   6   7        5.73        6.79      1.04 o 
  -1   6   7        8.77        6.44      1.04 o 
   0   6   7       45.04       40.72      2.44 o 
   1   6   7        5.13        5.22      1.22 o 
   2   6   7        0.03       -1.00      1.48 o 
   3   6   7      136.33      139.63      2.87 o 
   4   6   7        0.63        0.35      1.04 o 
   5   6   7        4.92        4.18      1.04 o 
   6   6   7       10.26       10.53      1.41 o 
  -1   7   7        0.01       -0.17      0.70 o 
   0   7   7       24.68       25.23      2.09 o 
   1   7   7        7.91        8.70      1.39 o 
   2   7   7       19.49       22.79      2.09 o 
   3   7   7        6.22        2.44      1.39 o 
   4   7   7        0.07       -1.57      1.04 o 
   5   7   7        1.87        1.74      0.86 o 
   6   7   7        2.40        3.65      1.11 o 
   0   8   7        0.80       -0.17      0.87 o 
   1   8   7        0.69        0.70      1.04 o 
   2   8   7       18.80       20.18      2.09 o 
   3   8   7        3.75        4.52      1.39 o 
   4   8   7        9.95       11.48      1.91 o 
   5   8   7       37.71       44.20      3.13 o 
  -1  -8   8       70.32       68.91      4.00 o 
  -4  -7   8       10.55       11.48      1.91 o 
  -3  -7   8       13.99       11.48      1.91 o 
  -2  -7   8        5.22        5.49      1.57 o 
  -1  -7   8       60.19       57.60      3.65 o 
   0  -7   8       13.16       14.61      2.26 o 
   1  -7   8        0.35        0.35      1.39 o 
  -5  -6   8        1.16       -1.22      1.22 o 
  -4  -6   8        0.16        0.70      1.22 o 
  -3  -6   8        4.32        3.48      1.39 o 
  -2  -6   8        3.96        3.31      1.22 o 
  -1  -6   8        2.09        1.22      1.04 o 
   0  -6   8        5.19        4.76      0.84 o 
   1  -6   8        1.18        2.26      1.39 o 
   2  -6   8        1.70        1.04      1.22 o 
   3  -6   8        1.65        2.44      1.57 o 
  -5  -5   8        2.35        4.18      1.57 o 
  -4  -5   8        0.58       -0.17      1.04 o 
  -3  -5   8        0.66        2.78      1.22 o 
  -2  -5   8       15.29       15.48      1.74 o 
  -1  -5   8        0.14        0.17      0.87 o 
   0  -5   8        7.02        5.22      1.22 o 
   1  -5   8        3.49        2.49      1.04 o 
   2  -5   8        0.02        1.04      1.04 o 
   3  -5   8        0.21        1.04      1.22 o 
   4  -5   8        6.37        5.92      1.57 o 
  -6  -4   8        3.08        3.31      1.74 o 
  -5  -4   8        4.32        4.18      1.57 o 
  -4  -4   8        4.53        1.57      1.22 o 
  -3  -4   8        0.60       -0.52      1.04 o 
  -2  -4   8        0.50        1.39      1.04 o 
  -1  -4   8       20.95       25.75      2.09 o 
   0  -4   8        9.62       10.09      1.39 o 
   1  -4   8        3.26        3.04      0.74 o 
   2  -4   8        0.88        0.17      0.62 o 
   3  -4   8       29.96       33.76      2.61 o 
   4  -4   8        0.00        0.52      1.04 o 
  -6  -3   8       28.73       34.62      3.13 o 
  -5  -3   8        4.75        2.78      1.39 o 
  -4  -3   8        0.97        0.52      1.22 o 
  -3  -3   8       30.06       29.06      2.44 o 
  -2  -3   8        4.75        3.83      1.22 o 
  -1  -3   8       32.96       32.89      2.26 o 
   0  -3   8       23.67       24.53      1.91 o 
   1  -3   8        8.88        8.53      1.22 o 
   2  -3   8        9.68        9.70      0.92 o 
   3  -3   8       11.34       10.09      0.98 o 
   4  -3   8       61.32       66.65      3.31 o 
  -6  -2   8        5.48        5.92      1.74 o 
  -5  -2   8        2.66        4.52      1.57 o 
  -4  -2   8        7.09        6.26      1.39 o 
  -3  -2   8       19.83       24.36      2.09 o 
  -2  -2   8       26.57       28.01      2.09 o 
  -1  -2   8        1.90        2.09      0.87 o 
   0  -2   8       43.24       43.33      2.44 o 
   1  -2   8       32.42       33.76      2.09 o 
   2  -2   8       10.05       10.44      0.92 o 
   3  -2   8        5.18        4.24      1.30 o 
   4  -2   8      229.94      253.17      7.23 o 
   5  -2   8       55.09       52.55      3.48 o 
   6  -2   8        0.14       -0.52      1.39 o 
  -5  -1   8       87.91       93.80      4.52 o 
  -4  -1   8       12.07       10.09      1.74 o 
  -3  -1   8       72.45       72.22      3.48 o 
  -1  -1   8       11.22        8.18      1.22 o 
   0  -1   8        2.98        3.48      0.87 o 
   1  -1   8      221.91      234.10      7.14 o 
   2  -1   8        0.56        0.70      0.87 o 
   3  -1   8       13.40       12.11      0.96 o 
   4  -1   8      242.01      244.17      5.28 o 
   5  -1   8       41.69       49.92      6.18 o 
   6  -1   8        7.36        8.00      1.74 o 
  -5   0   8        3.70        4.00      1.39 o 
  -4   0   8      262.49      279.69      8.88 o 
  -3   0   8        5.06        4.70      1.22 o 
  -2   0   8       10.73        7.83      1.22 o 
  -1   0   8      168.56      187.19      5.92 o 
   0   0   8       24.12       28.01      1.91 o 
   1   0   8       52.81       49.77      2.44 o 
   2   0   8       65.00       69.96      3.13 o 
   3   0   8        0.79        0.13      0.45 o 
   4   0   8       84.34       87.30      2.02 o 
   5   0   8       21.51       19.54      1.53 o 
   6   0   8        2.55        4.17      1.04 o 
  -5   1   8        0.02        0.00      1.04 o 
  -4   1   8        9.35       13.05      1.74 o 
  -3   1   8       11.13        8.18      1.22 o 
  -2   1   8        5.80        6.26      1.04 o 
  -1   1   8       18.22       16.53      1.57 o 
   0   1   8        3.31        1.74      0.70 o 
   1   1   8        9.67       10.09      1.22 o 
   2   1   8        1.89        2.44      0.87 o 
   3   1   8       11.11        9.66      0.98 o 
   4   1   8       51.06       51.52      2.08 o 
   5   1   8        0.18       -1.11      0.74 o 
   6   1   8       10.66       11.06      1.34 o 
   7   1   8       15.74       16.27      1.66 o 
  -4   2   8        3.72        3.65      1.22 o 
  -3   2   8        0.54        0.87      0.87 o 
  -2   2   8        1.71        1.57      0.87 o 
  -1   2   8        1.42        1.22      0.70 o 
   0   2   8        0.05       -0.87      0.70 o 
   1   2   8       21.52       20.18      1.74 o 
   2   2   8       16.99       17.84      1.23 o 
   3   2   8        0.59        0.96      0.62 o 
   4   2   8       50.10       42.34      2.52 o 
   5   2   8        0.26        0.40      0.79 o 
   6   2   8        2.32        2.74      0.96 o 
   7   2   8       11.94       14.49      1.59 o 
  -4   3   8        3.89        2.96      1.22 o 
  -3   3   8        0.27       -0.17      0.87 o 
  -2   3   8       24.90       23.49      1.91 o 
  -1   3   8        0.13       -0.17      0.61 o 
   0   3   8        7.51        6.48      0.74 o 
   1   3   8      113.55      112.41      3.48 o 
   2   3   8       27.64       26.22      1.74 o 
   3   3   8        6.11        6.40      0.55 o 
   4   3   8        6.96        4.63      0.86 o 
   5   3   8        2.48        1.69      0.84 o 
   6   3   8        0.03       -0.52      0.79 o 
   7   3   8       16.58       19.29      1.78 o 
  -3   4   8        1.80        1.22      0.87 o 
  -2   4   8       49.59       41.59      2.26 o 
  -1   4   8      137.89      116.63      4.18 o 
   0   4   8       35.50       27.17      1.21 o 
   1   4   8      206.43      212.41      5.14 o 
   2   4   8     1201.31     1222.97     18.28 o 
   3   4   8      148.51      157.52      3.05 o 
   4   4   8        5.77        6.29      1.30 o 
   5   4   8       88.55       72.16      2.71 o 
   6   4   8        3.54        0.21      0.92 o 
   7   4   8        0.31       -0.90      0.92 o 
  -3   5   8        6.95       11.83      1.57 o 
  -2   5   8        0.08       -0.35      0.70 o 
  -1   5   8       10.80        7.48      1.22 o 
   0   5   8       81.36       71.88      3.13 o 
   1   5   8       19.10       14.44      1.57 o 
   2   5   8      202.60      212.73      4.62 o 
   3   5   8      279.80      292.39      5.04 o 
   4   5   8       16.73       17.13      2.09 o 
   5   5   8       56.62       52.60      2.40 o 
   6   5   8       18.44       13.91      1.46 o 
  -2   6   8        0.07        0.00      0.87 o 
  -1   6   8       10.67        9.57      1.39 o 
   0   6   8        0.03       -0.35      0.87 o 
   1   6   8       50.21       57.08      3.13 o 
   2   6   8       10.43       10.61      1.04 o 
   3   6   8       34.36       33.93      2.61 o 
   4   6   8       15.14       14.38      2.09 o 
   5   6   8        0.75       -0.17      0.86 o 
   6   6   8        8.09        5.35      1.16 o 
   0   7   8        0.83        0.17      0.87 o 
   1   7   8        5.05        4.00      1.22 o 
   2   7   8       31.51       32.71      2.61 o 
   3   7   8        0.68       -1.57      1.04 o 
   4   7   8        0.45        2.26      1.22 o 
   5   7   8        2.22        1.22      1.22 o 
   1   8   8        9.83       13.22      1.74 o 
   2   8   8        7.36       11.83      1.74 o 
   3   8   8        1.06        1.22      1.22 o 
   4   8   8        0.11        1.39      1.39 o 
  -3  -7   9       27.76       29.40      2.78 o 
  -2  -7   9       28.13       28.53      2.61 o 
  -1  -7   9        3.02        0.70      1.39 o 
   0  -7   9       12.62       10.27      2.09 o 
   1  -7   9        6.14        6.96      1.91 o 
  -4  -6   9        1.80       -0.52      1.22 o 
  -3  -6   9        0.82        2.61      1.39 o 
  -2  -6   9       31.57       36.19      2.78 o 
  -1  -6   9        0.14        0.35      1.04 o 
   0  -6   9        0.53        0.17      1.22 o 
   1  -6   9        6.60        8.00      1.74 o 
   2  -6   9        0.00        0.35      1.22 o 
  -5  -5   9        0.20        0.17      1.39 o 
  -4  -5   9        0.84        0.00      1.22 o 
  -3  -5   9        0.00       -1.04      1.04 o 
  -2  -5   9        0.12        0.00      1.04 o 
  -1  -5   9        0.00       -0.35      0.87 o 
   0  -5   9        0.14        0.00      0.87 o 
   1  -5   9        0.10       -0.52      0.96 o 
   2  -5   9        0.01       -1.57      1.04 o 
   3  -5   9        0.24       -0.17      1.22 o 
  -5  -4   9       10.43        7.83      1.91 o 
  -4  -4   9        1.82       -0.70      1.22 o 
  -3  -4   9        0.00        0.52      1.04 o 
  -2  -4   9       17.64       16.18      1.91 o 
  -1  -4   9        7.53        7.13      1.39 o 
   0  -4   9        5.74        4.00      1.22 o 
   1  -4   9       10.83        7.83      1.39 o 
   2  -4   9        2.43        0.48      1.65 o 
   3  -4   9       57.52       59.69      3.31 o 
   4  -4   9       11.95       15.31      1.91 o 
  -5  -3   9       87.26       91.37      4.70 o 
  -4  -3   9       61.42       61.95      3.48 o 
  -3  -3   9       95.93       92.07      4.18 o 
  -2  -3   9      116.01      115.23      4.70 o 
  -1  -3   9       43.46       43.68      2.61 o 
   0  -3   9       84.02       91.89      3.83 o 
   1  -3   9      106.30      113.31      4.35 o 
   2  -3   9       53.13       54.79      4.18 o 
   3  -3   9      216.38      226.80      5.17 o 
   4  -3   9      170.28      174.61      6.09 o 
  -5  -2   9        7.87        9.74      1.91 o 
  -4  -2   9      127.01      133.68      5.40 o 
  -2  -2   9        1.16        1.57      1.04 o 
  -1  -2   9       65.47       66.13      3.13 o 
   0  -2   9       13.31       14.79      1.57 o 
   1  -2   9       14.11       13.22      1.57 o 
   2  -2   9       34.36       33.76      2.44 o 
   3  -2   9      158.41      168.97      4.96 o 
   4  -2   9        4.61        4.28      1.83 o 
   5  -2   9       22.47       18.27      2.26 o 
  -5  -1   9        1.15        1.39      1.22 o 
  -4  -1   9        2.19        3.83      1.39 o 
  -3  -1   9       65.00       66.65      3.48 o 
  -2  -1   9        2.04        2.26      1.04 o 
  -1  -1   9        5.08        5.22      1.22 o 
   0  -1   9        0.51        0.70      0.70 o 
   1  -1   9       13.17       13.92      1.57 o 
   2  -1   9       18.22       15.83      1.57 o 
   3  -1   9       55.13       57.48      2.01 o 
   4  -1   9       17.21       17.02      1.21 o 
   5  -1   9       22.76       20.38      1.59 o 
   6  -1   9       15.91       18.79      2.61 o 
  -5   0   9        2.32        4.87      1.39 o 
  -4   0   9        0.59        1.04      1.04 o 
  -3   0   9        1.07        0.87      1.04 o 
  -2   0   9        0.56        0.00      0.87 o 
  -1   0   9        0.04       -0.35      0.70 o 
   0   0   9        1.84        1.57      0.87 o 
   1   0   9        2.79        2.44      0.87 o 
   2   0   9       12.29       13.57      1.57 o 
   3   0   9        0.01       -1.04      0.70 o 
   4   0   9       33.03       34.01      1.26 o 
   5   0   9        6.19        6.89      1.04 o 
   6   0   9        0.01       -0.94      0.84 o 
  -4   1   9       20.99       18.96      2.09 o 
  -3   1   9        8.16        4.52      1.22 o 
  -2   1   9        0.39        0.00      0.87 o 
  -1   1   9       24.79       23.84      1.91 o 
   0   1   9       31.55       29.58      2.09 o 
   1   1   9        3.76        2.96      1.04 o 
   2   1   9        2.26        2.09      0.87 o 
   3   1   9       13.09       11.66      1.57 o 
   4   1   9        8.74        7.47      1.04 o 
   5   1   9       20.72       19.46      1.59 o 
   6   1   9        0.14       -0.15      1.04 o 
  -4   2   9        0.35        1.91      1.22 o 
  -3   2   9        0.10       -1.22      0.87 o 
  -2   2   9        0.07        0.52      0.87 o 
  -1   2   9        0.06       -0.70      0.87 o 
   0   2   9        0.19       -1.04      0.70 o 
   1   2   9        7.67        8.35      1.22 o 
   2   2   9       94.84       93.59      2.71 o 
   3   2   9       26.10       23.79      1.48 o 
   4   2   9        7.83        7.04      1.04 o 
   5   2   9       27.02       27.60      1.78 o 
   6   2   9        1.06        1.17      0.92 o 
  -3   3   9        0.74       -0.17      0.87 o 
  -2   3   9        3.77        3.31      1.04 o 
  -1   3   9        1.29        1.22      0.87 o 
   0   3   9       10.64        9.00      0.92 o 
   1   3   9      407.02      390.93      7.95 o 
   2   3   9      172.12      172.94      4.19 o 
   3   3   9       48.58       47.70      1.97 o 
   4   3   9      119.74       98.48      3.08 o 
   5   3   9       67.45       65.37      2.64 o 
   6   3   9        0.11        0.68      0.92 o 
  -2   4   9        9.28        7.31      1.22 o 
  -1   4   9       22.80       17.75      1.74 o 
   0   4   9        0.03       -0.52      0.87 o 
   1   4   9       22.40       20.37      1.34 o 
   2   4   9       78.22       77.26      2.07 o 
   3   4   9        3.09        4.94      0.92 o 
   4   4   9        3.87        3.42      0.92 o 
   5   4   9        7.20        4.63      1.09 o 
   6   4   9        2.26        3.22      1.04 o 
  -2   5   9        1.98        1.39      0.87 o 
  -1   5   9       26.27       24.19      1.91 o 
   0   5   9        8.51        7.13      1.39 o 
   1   5   9       93.34       97.11      4.00 o 
   2   5   9       11.79       12.39      0.93 o 
   3   5   9       22.08       22.77      1.53 o 
   4   5   9        7.33        6.09      1.04 o 
   5   5   9        0.29       -0.36      0.79 o 
   6   5   9        0.69        0.14      0.92 o 
  -1   6   9        0.36        0.35      1.04 o 
   0   6   9        0.72        0.35      0.87 o 
   1   6   9       16.21       16.01      1.91 o 
   2   6   9       12.71       13.05      1.74 o 
   3   6   9        3.66        3.65      1.39 o 
   4   6   9       57.55       70.00      2.64 o 
   5   6   9       13.65       11.89      1.35 o 
   0   7   9        0.29       -0.17      1.04 o 
   1   7   9        8.57       12.18      1.74 o 
   2   7   9        1.68        1.91      1.22 o 
   3   7   9        0.05       -1.57      1.04 o 
   4   7   9        0.59        1.22      1.39 o 
   5   7   9        5.03        7.13      1.74 o 
  -3  -6  10        0.18       -0.70      1.22 o 
  -2  -6  10        7.85        8.53      1.74 o 
  -1  -6  10        0.21        0.35      1.22 o 
   0  -6  10        0.17        0.52      1.22 o 
   1  -6  10        0.32        0.52      1.39 o 
  -4  -5  10        3.43        2.61      1.57 o 
  -3  -5  10        1.68        2.26      1.39 o 
  -2  -5  10        0.19        0.35      1.04 o 
  -1  -5  10       10.92       10.44      1.74 o 
   0  -5  10       10.03       10.96      1.57 o 
   1  -5  10        0.45       -0.56      0.79 o 
   2  -5  10        1.15        1.57      1.22 o 
   3  -5  10       17.90       19.83      2.44 o 
  -4  -4  10        5.87        7.83      1.74 o 
  -3  -4  10        3.28        4.18      1.57 o 
  -2  -4  10        2.66        2.44      1.22 o 
  -1  -4  10        8.82        9.57      1.57 o 
   0  -4  10       12.49       12.18      1.74 o 
   1  -4  10        5.21        3.83      1.22 o 
   2  -4  10        8.16        7.50      1.11 o 
   3  -4  10       24.83       32.19      2.78 o 
   4  -4  10       37.84       47.33      3.31 o 
  -4  -3  10        3.30        2.09      1.39 o 
  -2  -3  10       20.41       17.40      1.91 o 
  -1  -3  10        0.82        1.04      1.04 o 
   0  -3  10       31.83       36.54      2.44 o 
   1  -3  10       31.48       31.49      2.44 o 
   2  -3  10       18.58       20.00      1.57 o 
   3  -3  10       82.16       91.55      5.48 o 
   4  -3  10      105.05      111.04      4.70 o 
  -5  -2  10       43.85       43.67      3.31 o 
  -3  -2  10        1.94        2.26      1.22 o 
  -2  -2  10       18.43       14.79      1.74 o 
  -1  -2  10       41.00       48.37      2.78 o 
   0  -2  10        8.18        7.31      1.39 o 
   1  -2  10        9.26        7.66      1.39 o 
   2  -2  10        0.70        0.00      0.87 o 
   3  -2  10       18.90       21.78      2.61 o 
   4  -2  10        4.63        5.52      0.96 o 
   5  -2  10        1.36        1.74      1.57 o 
  -4  -1  10        0.02        0.70      1.22 o 
  -3  -1  10       16.84       15.66      1.91 o 
  -2  -1  10       15.15       15.48      1.91 o 
  -1  -1  10        0.10       -0.35      0.87 o 
   0  -1  10        1.27        0.00      0.87 o 
   1  -1  10        0.73        2.44      1.04 o 
   2  -1  10        7.09        6.96      1.39 o 
   3  -1  10        6.27        5.79      1.48 o 
   4  -1  10        3.57        1.99      1.13 o 
   5  -1  10        1.20        0.96      1.48 o 
  -4   0  10        2.01        0.70      1.04 o 
  -3   0  10        4.73        1.57      1.22 o 
  -2   0  10        0.42       -0.52      0.87 o 
  -1   0  10        0.68       -0.87      0.87 o 
   0   0  10        0.59       -0.87      0.87 o 
   1   0  10        0.28        0.35      0.87 o 
   2   0  10        0.52        0.35      0.87 o 
   3   0  10        0.27       -0.17      0.87 o 
   4   0  10       10.67        9.61      0.78 o 
   5   0  10        0.15        0.89      0.92 o 
   6   0  10        8.79        7.09      1.29 o 
  -4   1  10        0.63        0.70      1.22 o 
  -3   1  10        2.30        0.70      1.04 o 
  -2   1  10        7.61        9.22      1.57 o 
  -1   1  10        8.50        6.61      1.39 o 
   0   1  10       71.19       65.44      3.31 o 
   1   1  10        0.01       -1.04      0.87 o 
   2   1  10       89.60       91.03      3.83 o 
   3   1  10       41.79       37.93      2.61 o 
   4   1  10        0.93        2.19      0.92 o 
   5   1  10        9.56        9.38      1.29 o 
   6   1  10        4.87        5.04      1.16 o 
  -3   2  10       18.77       17.92      1.91 o 
  -2   2  10       65.52       60.56      3.13 o 
  -1   2  10       37.39       33.23      2.26 o 
   0   2  10       90.41       81.28      3.65 o 
   1   2  10      530.14      552.08     15.52 o 
   2   2  10      440.41      455.12      9.24 o 
   3   2  10       19.84       20.46      1.83 o 
   4   2  10       43.14       40.17      2.03 o 
   5   2  10       40.43       35.47      2.15 o 
   6   2  10        0.08        0.46      0.96 o 
  -3   3  10        0.61        2.26      1.22 o 
  -2   3  10        0.41       -1.30      0.87 o 
  -1   3  10       30.11       23.84      2.09 o 
   0   3  10      108.64      109.98      3.01 o 
   1   3  10       31.82       31.67      1.72 o 
   2   3  10      239.77      261.10      6.01 o 
   3   3  10      161.51      154.68      4.06 o 
   4   3  10       31.25       30.14      1.85 o 
   5   3  10       47.13       45.64      2.52 o 
   6   3  10        1.18       -0.37      0.92 o 
  -2   4  10        2.94        2.61      1.04 o 
  -1   4  10       20.00       20.53      2.09 o 
   0   4  10       70.72       67.87      3.31 o 
   1   4  10        1.37        1.22      0.74 o 
   2   4  10      135.14      139.15      3.75 o 
   3   4  10       14.75       14.79      1.35 o 
   4   4  10        5.17        3.22      0.98 o 
   5   4  10       12.77       11.30      1.41 o 
   6   4  10        2.71       -0.10      0.96 o 
  -1   5  10        0.57       -0.35      1.04 o 
   0   5  10        4.91        5.22      1.39 o 
   1   5  10       18.72       18.09      1.91 o 
   2   5  10        1.04        1.91      1.22 o 
   3   5  10        8.08        6.36      1.83 o 
   4   5  10        9.81       10.58      1.23 o 
   5   5  10        2.33        2.17      0.98 o 
   0   6  10        8.87        9.05      1.57 o 
   1   6  10       10.00       15.31      1.91 o 
   2   6  10        0.13       -0.35      1.04 o 
   3   6  10        0.07       -0.17      1.04 o 
   4   6  10        0.45        0.17      1.22 o 
   5   6  10        0.26        0.87      1.22 o 
   2   7  10       13.71       18.62      2.09 o 
   3   7  10        2.40        3.31      1.39 o 
  -2  -6  11        3.91        4.00      1.57 o 
  -1  -6  11        3.33        2.44      1.39 o 
   0  -6  11        0.17       -1.39      1.22 o 
  -3  -5  11       26.38       20.88      2.44 o 
  -2  -5  11       13.12       12.35      1.91 o 
  -1  -5  11        0.75        1.91      1.22 o 
   0  -5  11       29.38       35.15      2.96 o 
   1  -5  11        9.87        8.35      1.74 o 
  -4  -4  11       40.21       52.72      3.83 o 
  -3  -4  11        1.42        0.17      1.39 o 
  -2  -4  11        1.56        1.91      1.22 o 
  -1  -4  11       16.24       16.01      2.09 o 
   0  -4  11       11.30       11.83      1.74 o 
   1  -4  11        0.97        0.00      1.04 o 
   2  -4  11       47.24       51.15      2.34 o 
   3  -4  11       13.77       10.27      1.91 o 
  -4  -3  11        5.04        5.74      1.74 o 
  -3  -3  11       12.89       12.53      2.09 o 
  -2  -3  11        2.52        0.87      1.22 o 
  -1  -3  11        0.02       -1.22      0.87 o 
   0  -3  11        8.17        7.48      1.39 o 
   1  -3  11        6.36        5.57      1.39 o 
   2  -3  11        1.33       -0.04      1.65 o 
   3  -3  11        0.17       -0.35      1.13 o 
  -4  -2  11        1.87        4.52      1.57 o 
  -3  -2  11        0.96       -1.04      1.04 o 
  -2  -2  11        5.17        3.48      1.39 o 
  -1  -2  11        0.04       -1.30      0.87 o 
   0  -2  11        1.24        0.87      1.04 o 
   1  -2  11        7.55        8.35      1.39 o 
   2  -2  11        0.01       -0.17      1.04 o 
   3  -2  11       11.34       12.51      1.16 o 
   4  -2  11        3.75        3.83      1.39 o 
  -4  -1  11       16.23       15.83      2.09 o 
  -3  -1  11        0.13        0.52      1.22 o 
  -2  -1  11        5.43        5.39      1.39 o 
  -1  -1  11        0.21       -1.04      1.04 o 
   0  -1  11        2.04        1.91      1.04 o 
   1  -1  11        0.05       -1.04      0.87 o 
   2  -1  11       31.34       30.28      2.44 o 
   3  -1  11        0.59        0.02      0.67 o 
   4  -1  11        4.38        4.87      1.39 o 
   5  -1  11        9.00        7.65      1.29 o 
  -4   0  11        0.04        0.17      1.22 o 
  -3   0  11        1.00        0.87      1.22 o 
  -2   0  11        0.00       -1.22      0.87 o 
  -1   0  11        0.06       -0.87      1.04 o 
   0   0  11        7.23        7.83      1.57 o 
   1   0  11        1.83        1.39      1.04 o 
   2   0  11       61.79       64.91      3.48 o 
   3   0  11        0.04        0.00      1.04 o 
   4   0  11        0.29        1.48      0.86 o 
   5   0  11       11.16       11.73      1.41 o 
  -3   1  11        2.74        3.48      1.39 o 
  -2   1  11        1.10        0.52      1.04 o 
  -1   1  11        0.85       -1.04      0.87 o 
   0   1  11       39.19       34.28      2.61 o 
   1   1  11      223.15      219.93      7.31 o 
   2   1  11        1.68        3.13      1.22 o 
   3   1  11        0.11        0.52      1.04 o 
   4   1  11       93.64       90.67      3.39 o 
   5   1  11        2.81        2.52      0.98 o 
  -3   2  11        0.00       -0.35      1.04 o 
  -2   2  11       31.27       29.93      2.44 o 
  -1   2  11        3.24        4.52      1.22 o 
   0   2  11       27.40       28.88      2.44 o 
   1   2  11      169.69      179.67      6.27 o 
   2   2  11        3.41        4.47      0.98 o 
   3   2  11        0.00       -0.87      0.74 o 
   4   2  11       11.86        8.30      1.16 o 
   5   2  11        1.52        1.70      0.92 o 
  -2   3  11        3.52        1.04      1.04 o 
  -1   3  11       27.93       24.01      2.09 o 
   0   3  11       26.23       32.88      2.44 o 
   1   3  11        8.22        5.75      0.98 o 
   2   3  11       72.51       76.81      2.64 o 
   3   3  11        0.89        0.70      0.86 o 
   4   3  11        2.18        2.32      0.92 o 
   5   3  11        0.37        0.42      0.92 o 
  -1   4  11        1.30        2.78      1.22 o 
   0   4  11        0.03        0.00      1.04 o 
   1   4  11       15.62       12.18      1.74 o 
   2   4  11        2.92        3.53      0.92 o 
   3   4  11       25.89       28.97      1.85 o 
   4   4  11       27.56       29.16      1.90 o 
   5   4  11        1.48        1.31      0.92 o 
   0   5  11        4.41        8.18      1.39 o 
   1   5  11        0.57       -0.35      1.04 o 
   2   5  11        0.06       -1.04      1.04 o 
   3   5  11        0.19       -0.87      1.04 o 
   4   5  11        3.63        3.62      1.39 o 
   5   5  11        1.62        1.57      0.98 o 
   1   6  11        1.29        0.87      1.22 o 
   2   6  11        0.32        0.70      1.22 o 
   3   6  11        0.92        0.70      1.22 o 
  -1  -5  12        9.58        8.70      1.74 o 
   0  -5  12       12.23       10.79      1.91 o 
  -2  -4  12        6.94        7.13      1.74 o 
  -1  -4  12        6.56        5.05      1.57 o 
   0  -4  12        3.33        2.44      1.39 o 
   1  -4  12        0.28        0.70      1.22 o 
   2  -4  12        3.93        4.00      1.57 o 
  -3  -3  12        0.40       -1.83      1.22 o 
  -2  -3  12        2.51        0.35      1.22 o 
  -1  -3  12        0.24       -1.04      1.04 o 
   0  -3  12        0.00       -0.17      1.04 o 
   1  -3  12        3.56        4.52      1.39 o 
   2  -3  12        0.77        0.01      0.79 o 
   3  -3  12        0.13       -1.22      0.86 o 
  -3  -2  12        1.19       -0.17      1.22 o 
  -2  -2  12        0.57       -1.39      1.04 o 
  -1  -2  12        0.34       -1.39      1.04 o 
   0  -2  12        0.00        0.52      1.22 o 
   1  -2  12        0.65        1.04      1.22 o 
   2  -2  12        0.30        1.22      1.22 o 
   3  -2  12        0.08       -0.83      0.79 o 
   4  -2  12        7.62        7.13      1.74 o 
  -3  -1  12        2.44        1.22      1.39 o 
  -2  -1  12        0.59       -1.39      1.04 o 
  -1  -1  12        9.87        7.66      1.74 o 
   0  -1  12       15.15       12.87      2.09 o 
   1  -1  12       45.27       46.81      3.13 o 
   2  -1  12        0.17        0.00      1.22 o 
   3  -1  12       11.00        9.70      2.09 o 
   4  -1  12       12.02       17.22      2.26 o 
  -3   0  12       26.49       29.23      2.61 o 
  -2   0  12       13.71       11.48      1.74 o 
  -1   0  12       37.69       34.45      2.61 o 
   0   0  12      187.57      203.35      7.14 o 
   2   0  12      102.67      114.52      4.87 o 
   3   0  12       26.25       30.62      2.78 o 
   4   0  12       21.08       22.77      1.78 o 
  -2   1  12        1.93        1.04      1.04 o 
  -1   1  12       61.46       62.30      3.31 o 
   0   1  12       53.23       50.64      3.13 o 
   1   1  12       25.12       28.36      2.61 o 
   2   1  12      179.72      190.98      6.79 o 
   3   1  12       83.19       84.03      3.01 o 
   4   1  12       18.02       15.98      1.53 o 
   5   1  12       12.60        8.25      1.29 o 
  -2   2  12       11.03        9.92      1.74 o 
  -1   2  12        2.38        3.13      1.22 o 
   0   2  12       39.73       39.32      2.78 o 
   1   2  12       82.23       87.36      4.18 o 
   2   2  12        7.45        8.35      1.11 o 
   3   2  12       32.05       34.90      1.97 o 
   4   2  12       11.46       11.22      1.41 o 
   5   2  12        4.78        4.18      1.09 o 
  -1   3  12        0.16       -0.17      1.04 o 
   0   3  12        9.67        9.40      1.57 o 
   1   3  12        0.01        0.92      0.79 o 
   2   3  12        7.27        7.74      1.11 o 
   3   3  12        4.68        4.07      1.04 o 
   4   3  12        0.05       -0.36      0.79 o 
   0   4  12       11.06       11.48      1.74 o 
   1   4  12        0.01        0.87      1.04 o 
   2   4  12        3.83        2.44      1.39 o 
   3   4  12        0.08        0.52      0.86 o 
   4   4  12        0.05        0.37      0.92 o 
   1   5  12        1.60        3.83      1.39 o 
   2   5  12       14.42       19.66      2.44 o 
   3   5  12        2.15        1.91      1.39 o 
  -1  -3  13        0.20       -1.04      1.22 o 
   0  -3  13        0.28        0.17      1.22 o 
   1  -3  13       12.28       11.48      1.91 o 
   2  -3  13        4.21        2.69      1.57 o 
  -2  -2  13        0.03       -0.87      1.22 o 
  -1  -2  13        3.27        1.04      1.39 o 
   0  -2  13        1.11        1.57      1.39 o 
   1  -2  13        6.61        6.79      1.74 o 
   2  -2  13        6.73        6.26      1.74 o 
  -2  -1  13        0.05        0.35      1.22 o 
  -1  -1  13        4.54        2.09      1.57 o 
   0  -1  13       39.57       46.11      3.31 o 
   1  -1  13       18.33       19.31      2.44 o 
   2  -1  13        0.69       -0.52      1.22 o 
   3  -1  13        7.52        9.74      1.91 o 
  -2   0  13        0.73        1.39      1.39 o 
  -1   0  13        0.28        1.04      1.22 o 
   0   0  13      153.28      161.54      6.27 o 
   1   0  13        7.60        9.05      1.74 o 
   2   0  13       15.58       14.61      2.09 o 
   3   0  13       26.97       33.41      2.96 o 
  -1   1  13        0.45        0.35      1.04 o 
   0   1  13        4.40        4.70      1.39 o 
   1   1  13       12.22       11.48      1.91 o 
   2   1  13        7.42        7.13      1.57 o 
   3   1  13        1.62        2.78      0.98 o 
   4   1  13        0.24        0.81      0.92 o 
  -1   2  13        0.39        1.22      1.22 o 
   0   2  13        0.07        0.17      1.04 o 
   1   2  13        7.58       10.26      1.23 o 
   2   2  13        5.02        5.59      1.11 o 
   3   2  13       11.14       11.97      1.48 o 
   4   2  13        2.46        3.34      1.22 o 
   0   3  13        1.28        0.87      1.22 o 
   1   3  13        0.03        0.17      1.04 o 
   2   3  13        1.25        0.43      0.86 o 
   3   3  13        2.86        3.36      1.04 o 
   2   4  13        0.05        0.17      1.22 o 
   0  -1  14       10.93       11.48      2.09 o 
   1  -1  14       30.24       34.97      3.13 o 
   0   0  14        2.74        4.70      1.57 o 
   1   0  14       25.88       28.53      2.78 o 
   2   0  14        6.28        7.48      1.74 o 
   1   1  14       14.69       16.35      2.26 o 
   2   1  14        3.82        5.22      1.57 o 
                                                 
